# Supplementary material for: Selective neuronal degeneration in MATR3 S85C knock-in mouse model of early-stage ALS
Source: Nat Commun. 2020 Oct 20;11:5304. doi: 10.1038/s41467-020-18949-w (PMC7576598; doi:10.1038/s41467-020-18949-w)
Supplement: Supplementary file 4 — Supplementary Data 1 [file 41467_2020_18949_MOESM4_ESM.xlsx]

## Sheet: Sheet1
Supplementary Data 1: Predicted off-targets from S85C gRNA
										Off-target sequencing confirmation
guide id	chr	strand	position	sequence	# mismatches	score	ontarget	gene	Gene name/other info	Fwd primer	Rev primer	Sequencing confirmation?
13576951	chr1	-1	7552098	TTGTAGTCTATATTTAATCTAGG	3	0.200523	False	None
13576951	chr1	1	17432537	CTGCAGTGTCCATTTAACATGAG	4	0.743261	False	None
13576951	chr1	-1	19215354	TTGAAGTATATATTTAGAATAGG	4	0.117391	False	None
13576951	chr1	-1	23878068	TTTCAGGCTATAGTTAACTTCAG	4	0.132337	False	None
13576951	chr1	-1	27472008	TTGCAGTCTATTTCTAGAATCAG	4	0.00755062	False	None
13576951	chr1	1	32222959	TTGCAGTCTTCCTTTATCATTGG	4	0.134215	False	None
13576951	chr1	1	38579533	TTCCAGTCTTTATTTTTCATGAG	4	0.0935503	False	None
13576951	chr1	-1	51403479	TTGAAGTCTAGATTTGAAATAAG	4	0.029107	False	None
13576951	chr1	-1	60697147	TTGTAATCTATATTTCACTTAGG	4	0.0518999	False	None
13576951	chr1	1	61798645	TTTCAGTCTAAATTTGACATAGG	3	0.287979	False	None
13576951	chr1	1	69051656	TAGCAGTCTATCTCCAACATAGG	4	0.030039	False	None
13576951	chr1	-1	74982449	TTGGATTCAATACTTAACATAGG	4	0.204674	False	None
13576951	chr1	-1	79164269	TTGCTGTCTGTAGTTTACATTAG	4	0.0906227	False	None
13576951	chr1	-1	84399767	TTGCAGCCTACTTTTAACAAGAG	4	0.118909	False	None
13576951	chr1	-1	88011522	TTGAAATCTATATGGAACATCAG	4	0.035712	False	None
13576951	chr1	-1	104404557	TTGTAGTCTAATTTGAACATGAG	4	0.108176	False	None
13576951	chr1	1	108128723	TTGCAAATTATATTTATCATCAG	4	0.235166	False	None
13576951	chr1	1	112036642	TTGCAGTCTACAATTAAAAATGG	4	0.0251161	False	None
13576951	chr1	-1	114072762	TGGCTGTTTATATTTAACAATAG	4	0.697447	False	None
13576951	chr1	1	117032597	TTTCAGTCTATACTTCACATTGG	3	0.200807	False	None
13576951	chr1	1	123972969	TTGCAGTCTAGAAATTACATTGG	4	0.00739993	False	None
13576951	chr1	1	124222661	TCTCAGTCTATATTTATCAAAAG	4	0.264758	False	None
13576951	chr1	-1	129199367	TTCCTGTCTATCTTTAACCTTGG	4	0.246329	False	None
13576951	chr1	-1	139769200	TTGTAGTCTGTAGTTTACATAGG	4	0.0921522	False	None
13576951	chr1	1	145751232	TTGCATCCTATATTTAAACTTGG	4	0.0390069	False	None
13576951	chr1	1	147385399	TTGAAATCTATATTTCAGATTAG	4	0.0317292	False	None
13576951	chr1	1	152214125	TATCAGTCTATCTTTAAAATCAG	4	0.153271	False	None
13576951	chr1	1	153130896	TTTCTGTCTATATTTCAGATAAG	4	0.0526301	False	None
13576951	chr1	1	177079896	TTGCAGTCTGTGTTTATCTTCAG	4	0.0786233	False	NM_011880	Rgs7	aacaatttgacggccaaaaa	acatttggcaggtctgaagg	Yes
13576951	chr1	-1	180246253	ATGGAGTCTTTATTTAACCTTGG	4	0.485228	False	None
13576951	chr10	-1	8779340	TGCCAGTCTATATTTATCCTGAG	4	0.19631	False	None
13576951	chr10	-1	11723751	TTGCAGTCCATGTTTTACAAAGG	4	0.031872	False	None
13576951	chr10	1	20736876	TTGCAGTGAATTTCTAACATTAG	4	0.0611374	False	None
13576951	chr10	1	27278148	ATTGAGTCTATCTTTAACATTGG	4	0.7171	False	None
13576951	chr10	1	28100247	TTGCATTCAATATTTAACATCAG	2	2.1155	False	None	intron of Ptprk	AAAACTGATCGGGACATTGC	GTGAAATCTGGAGCCAGGAG	Yes
13576951	chr10	-1	35917987	TTTCAGACTATATTAGACATTGG	4	0.0474635	False	None
13576951	chr10	1	42007424	TTTAAGTCTGTATTTAAAATGGG	4	0.281816	False	None
13576951	chr10	1	47692964	TTGCATTCACTATTTAAAATTGG	4	0.100304	False	None
13576951	chr10	1	48906162	TTTCAGTGTATATCTAATATTAG	4	0.0455923	False	None
13576951	chr10	1	65713229	TTTCAGTCAACATTTAAAATGAG	4	0.103762	False	None
13576951	chr10	-1	67176979	TTGCAGTGAATGTTTACCATGAG	4	0.165586	False	None
13576951	chr10	-1	68011976	TTGCAGTCTAAATTTATACTTAG	4	0.0185761	False	None
13576951	chr10	1	70088773	TTGCAGTTGATATTAAAAATAAG	4	0.0466682	False	None
13576951	chr10	-1	73039013	TTTCAGTCTAAATTTACCATTAG	3	0.663845	False	None
13576951	chr10	1	73536722	TTATATTCTATATTTAATATCAG	4	0.185123	False	None
13576951	chr10	-1	76985246	TTGCAGCATAGATTTAGCATTGG	4	0.212209	False	None
13576951	chr10	-1	98690907	CTGCAGTCTATATTTAAGACCAG	3	0.302711	False	None
13576951	chr10	-1	101325803	TTGAAGTAGATATTTAAAATAGG	4	0.186302	False	None
13576951	chr10	1	103514570	TTACATTTTATATTTATCATCAG	4	0.357283	False	None
13576951	chr10	1	123914839	TTGCAGTCTGTAGCTGACATGGG	4	0.0124681	False	None
13576951	chr10	1	127399882	TTGGAGCCTTTAGTTAACATTGG	4	0.348295	False	None
13576951	chr11	1	7844265	TTACATTCTATTTTTAAGATCAG	4	0.0910806	False	None
13576951	chr11	1	11632677	TTGCAGGCCACATGTAACATCAG	4	0.0478369	False	None
13576951	chr11	1	26781531	TTGCATTTTGTATTTAAAATCAG	4	0.164164	False	None
13576951	chr11	1	29469244	TTTGAGGCTATATTTAACACCAG	4	0.46103	False	NM_028504	Clhc1/1700034F02Rik	tgaaatacaaaaggcaaactaattctt	cctaattttacttacttttcctgggta	Yes
13576951	chr11	-1	36206287	GGGCAGTGTATATTTAAAATTGG	4	0.321774	False	None
13576951	chr11	1	62916704	TTGCTTCCTATCTTTAACATTAG	4	0.281814	False	None
13576951	chr11	-1	72000884	TTTAAGGCTATATTTAACCTTAG	4	0.341956	False	None
13576951	chr11	-1	74886366	TTGCAGTCTAGAATTAAGAACAG	4	0.0251161	False	None
13576951	chr11	-1	95929422	GTGCAGTATCTATTGAACATTAG	4	0.383985	False	None
13576951	chr11	-1	98760345	TTTAAGTCAATTTTTAACATCGG	4	0.424071	False	None
13576951	chr11	1	108691150	TTGCAGTGTATATATTACAAAGG	4	0.0160641	False	None
13576951	chr11	-1	118307689	TTGCAAGCTCTGTTTAACATAGG	4	0.255573	False	None
13576951	chr12	1	11169154	ATACAGGCAATATTTAACATTAG	4	0.579393	False	None
13576951	chr12	-1	14012118	CTGGAGATTATATTTAACATAAG	4	0.946766	False	None
13576951	chr12	1	17057475	TTGCAGTCTCTCATGAACATAAG	4	0.06318	False	None
13576951	chr12	1	26551328	TTGCTGACTATATTTCTCATGGG	4	0.0679855	False	None
13576951	chr12	1	28327029	TTACAGTCAATAACTAACATAAG	4	0.0513515	False	None
13576951	chr12	-1	35131335	TTGCCTACTTTATTTAACATAAG	4	0.511617	False	None
13576951	chr12	-1	36882593	TTGCTGTCTATATATAGCCTTAG	4	0.028111	False	None
13576951	chr12	-1	43085572	ATGCAGTCAATATTTGACTTTAG	4	0.0553676	False	None
13576951	chr12	1	46369238	TTCTAGTCTATTTTTAACAAGGG	4	0.332103	False	None
13576951	chr12	-1	48202909	TTGAATTCGAAATTTAACATGAG	4	0.284388	False	None
13576951	chr12	1	51445561	TTGCAATCTATATTTCAAAGGAG	4	0.0132311	False	None
13576951	chr12	-1	53673583	TTACAGACTATAGTTAAAATAAG	4	0.0808792	False	None
13576951	chr12	1	76997429	TGTCAGTCTATTTTAAACATAAG	4	0.198781	False	None
13576951	chr12	-1	78361215	TTTCAGTCTTTCTTTGACATAGG	4	0.117498	False	None
13576951	chr12	-1	88536095	TTGCAGTGTCTATTTTATATGGG	4	0.0451474	False	None
13576951	chr12	-1	99605565	ATGGAGTCTAAAATTAACATAAG	4	0.322857	False	None
13576951	chr12	-1	99874865	TTAAAGTTTATATTTAACCTTGG	4	0.500668	False	None
13576951	chr12	-1	108379954	TAGCACTCTATAATTAAAATAAG	4	0.073975	False	None
13576951	chr13	1	11753328	TTGTTTTCTATATTTAACAAGAG	4	0.406681	False	None
13576951	chr13	-1	20477599	TTGCAGTCTATAAGGAACACAGG	4	0.00893285	False	None
13576951	chr13	1	22961005	TTGAAGACTATATTCAGCATAGG	4	0.107749	False	None
13576951	chr13	1	24603532	TTACAATCTATATTTTACAACAG	4	0.0702412	False	None
13576951	chr13	1	26114202	TTATATTCTATATTTATCATTGG	4	0.357283	False	None
13576951	chr13	-1	36501334	TTGCATTAAATATTTAAAATTAG	4	0.108908	False	None
13576951	chr13	-1	51095574	TTGCTGTATGTATTTAGCATGGG	4	0.533	False	None
13576951	chr13	-1	51962188	CTGCTGTCTTTATTTAATATTAG	4	0.296354	False	None
13576951	chr13	1	58299532	CTGCAGTCTATATATAGCAAAGG	4	0.0407748	False	None
13576951	chr13	1	69258065	TGGAAGTCTATATGTAATATTGG	4	0.0470766	False	None
13576951	chr13	-1	71749176	ATGCAGTCTAACTTTAAAATCAG	4	0.0878637	False	None
13576951	chr13	1	71850162	TTGCAGTTAATATTTAACAAAGG	3	0.757583	False	None
13576951	chr13	-1	88597442	TTGAAGTCTATGTTTTACTTTAG	4	0.0422062	False	None
13576951	chr13	1	89440117	TTGCTGACACTATTTAACATAAG	4	0.516691	False	None
13576951	chr13	1	89560278	GGGCAGTCTACATTTAAAATAAG	4	0.178585	False	None
13576951	chr13	-1	91061945	TGGGAGCCTATATTTAGCATAGG	4	0.416345	False	None
13576951	chr13	-1	96052695	TTCCAGTCTCTATTGAAAATCAG	4	0.0755266	False	None
13576951	chr13	-1	103241329	TGGCACTGTATATTTAACTTAAG	4	0.312868	False	None
13576951	chr13	1	115710628	TTGAAGTCAATAATTAAGATTGG	4	0.0720987	False	None
13576951	chr13	1	116628260	TTGCTGTTTATGTTGAACATCAG	4	0.191729	False	None
13576951	chr13	1	119138995	TTGCAGTTCATATTTAACATAAG	2	3.18929	False	None		TACCAGGCTTCACAACCACA	AACGCAAAGGAACTTCAGGA	Yes
13576951	chr14	1	11664623	GAACAGTCTATATTTAACAATAG	4	0.700844	False	None
13576951	chr14	-1	15004858	TTGTAGTCTATGTTTCAAATTAG	4	0.0258029	False	None
13576951	chr14	1	16313351	TTTCTGTCTATATTGAAGATGAG	4	0.082005	False	None
13576951	chr14	-1	18101614	TTGTAGTTTCTATTTAGCATCAG	4	0.54215	False	None
13576951	chr14	-1	23648537	TTGCAAACAATATTTTACATCAG	4	0.0631444	False	None
13576951	chr14	1	35559428	CTACTGTCTATATTTAAAATGAG	4	0.317269	False	NM_001004436	Wapl	cctttttcaggctcatttgc	cattgaatatggtcatggtctca	Yes
13576951	chr14	-1	94968493	TAGCAGTCTATCTTTGACACCAG	4	0.0590208	False	None
13576951	chr14	1	98308099	TTGTAGTTTATATTTAAGAACAG	4	0.131751	False	None
13576951	chr14	-1	100362824	TTGCTTTCTATCTTTAAAATGAG	4	0.0892022	False	None
13576951	chr14	-1	117649173	TTTCAGTCAATGTTTAACAAAAG	4	0.202915	False	None
13576951	chr14	-1	124743929	ATGCAGTTTCTATTTCACATTAG	4	0.250819	False	None
13576951	chr15	1	6190622	TTGGAGTCTTTATTTGAAATGGG	4	0.0483018	False	None
13576951	chr15	-1	12337595	TTGCAGTTTATAAGAAACATGGG	4	0.0214217	False	None
13576951	chr15	-1	17231105	TTTCTGTATATATTTATCATTAG	4	0.59055	False	None
13576951	chr15	1	20286839	TTGCAGTTTATATTTTAAAAGAG	4	0.0211313	False	None
13576951	chr15	1	26743915	TTTCATTCTATATTTTACAGTAG	4	0.0702412	False	None
13576951	chr15	1	28669929	TTGCACTCAGTATTTTACATTGG	4	0.0851478	False	None
13576951	chr15	1	28775700	GAGCAGTCTATATTAAATATGGG	4	0.0862355	False	None
13576951	chr15	1	37699662	TTTCTGTTTATATTAAACATGAG	4	0.397208	False	None
13576951	chr15	1	41378258	TTGCAGTCTAAATTTCACTGTAG	4	0.01794	False	None
13576951	chr15	1	41466647	TTGGAGTCTTTATTCAACATTGG	3	0.71381	False	None
13576951	chr15	-1	42032840	TTGTTTTTTATATTTAACATTGG	4	0.801231	False	None
13576951	chr15	1	42878550	CTGCAGTATACATTTAACACAAG	4	0.394491	False	None
13576951	chr15	-1	43154699	TTGCAGTATATGTTTTACAGAAG	4	0.053044	False	None
13576951	chr15	1	49778843	TTCCAATGTATATTTTACATAAG	4	0.156877	False	None
13576951	chr15	1	54954498	TTAGAGTCTCTATTTAGCATGAG	4	0.543897	False	None
13576951	chr15	1	73173258	TTGCAGTATATGATTAAAATGAG	4	0.0542651	False	None
13576951	chr15	-1	79100230	TTGCACTCTAATTCTAACATTGG	4	0.0346604	False	None
13576951	chr15	1	91773089	GTGCTGACTATATTTATCATTAG	4	0.423881	False	None
13576951	chr15	-1	92691574	TTGGATTCTATATATAACTTAGG	4	0.0449598	False	None
13576951	chr15	-1	95089277	TTGAGGTTTATATTTAACAAGGG	4	0.6722	False	None
13576951	chr15	1	95644777	ATGGAGTCTATTTCTAACATAAG	4	0.112086	False	None
13576951	chr15	-1	102244426	TTGGCTTATATATTTAACATAAG	4	0.801231	False	None
13576951	chr16	-1	3395100	TTGTTTTTTATATTTAACATTGG	4	0.801231	False	None
13576951	chr16	1	21075027	TTGCAGTTAATATTTAAACTTGG	4	0.0557629	False	None
13576951	chr16	-1	26501051	TGGCAGACTATATATAGCATCAG	4	0.0620355	False	None
13576951	chr16	1	31636808	TTCCTGATTATATTTAACATTGG	4	0.905329	False	None
13576951	chr16	-1	35715381	TTGCAGTTGATATTTAAAGTCAG	4	0.0557629	False	None
13576951	chr16	1	36456349	TGGCAATCTTTATATAACATCAG	4	0.124798	False	None
13576951	chr16	1	40846071	TTGCTTTTTATCTTTAACATCAG	4	0.412612	False	None
13576951	chr16	-1	41660890	TCTTTGTCTATATTTAACATGAG	4	1.28668	False	None
13576951	chr16	-1	45154030	TTGAAGTCTGTCTTTAAAATGAG	4	0.138166	False	None
13576951	chr16	1	52344294	TTGAAGTTTATAATTAACAAAGG	4	0.260141	False	None
13576951	chr16	1	63619756	TTGAAGTCTATAGTTAAAAATAG	4	0.0509877	False	None
13576951	chr16	-1	66284622	CTGCAGTTTATGTTTAGCATAAG	4	0.305343	False	None
13576951	chr16	-1	69932250	TTGAATTTTATATTAAACATCAG	4	0.239678	False	None
13576951	chr16	1	82212587	ATGCAGTCTATTTTTATTATAGG	4	0.0609505	False	None
13576951	chr17	1	5013522	TTGCAGTATATATGGAACTTTAG	4	0.0185939	False	None
13576951	chr17	-1	17522313	TTGCAGTTTATGTATAAGATAGG	4	0.0208928	False	None
13576951	chr17	-1	28231257	TTGTAGTCTCTATATAAGATAAG	4	0.0418429	False	None
13576951	chr17	-1	43831454	TGGCAGTCTATATTCATTATTAG	4	0.0325997	False	None
13576951	chr17	1	47176064	CTGCAGTCTCTCTTTAACAATGG	4	0.322084	False	None
13576951	chr17	-1	63973133	TTGATGTTTATAATTAACATAGG	4	0.55369	False	None
13576951	chr17	1	70070081	TTGGATTCTATATTGAACTTAGG	4	0.0808673	False	None
13576951	chr17	1	81945772	TTGCACTCTATAGCTAACAGGAG	4	0.0226312	False	None
13576951	chr17	1	82733656	ATGCATTCTATATGTAACCTGAG	4	0.0474928	False	None
13576951	chr17	1	83634471	TTGCAGTTTAAAATTAAAATAAG	4	0.0612137	False	None
13576951	chr18	1	5819491	TTAAAGTCTAGAGTTAACATGGG	4	0.307943	False	None
13576951	chr18	-1	16467238	TTGCAATCTATGTTGAAAATAGG	4	0.0235027	False	None
13576951	chr18	-1	27551628	TTCCAGTGAATATTAAACATAAG	4	0.242694	False	None
13576951	chr18	-1	30299280	TTGCTGTCTATAGTTATCAACAG	4	0.0983739	False	None
13576951	chr18	1	35731923	TTGCAGTCTATATTTAACATTGG	0	100	True	NM_010771	MATR3
13576951	chr18	1	47330810	TTGGAGTCTTTATTCATCATGGG	4	0.145296	False	None
13576951	chr18	1	60377968	TTGTGGTCTACATTTAACAGAGG	4	0.373071	False	None
13576951	chr18	1	60404642	TTGTCGTCTACATTTAACAGAGG	4	0.373071	False	None
13576951	chr18	1	64747221	TTGGTCTCTTTATTTAACATAGG	4	0.760553	False	None
13576951	chr18	1	71173118	TTACAATCAATATTTCACATTAG	4	0.0958519	False	None
13576951	chr18	1	79616108	TTGCAGTATATATTTAAGGAGAG	4	0.0386998	False	None
13576951	chr18	-1	80928241	TTTCAACCTATATTTAAAATAGG	4	0.126439	False	None
13576951	chr18	-1	81070606	TTGCAGCCTATATATAATACAGG	4	0.0127174	False	None
13576951	chr18	1	84993766	ATACAGTCTATCTTTAAGATTAG	4	0.156097	False	None
13576951	chr18	1	90612475	TTGCATTCTATATTTTAAAAGAG	4	0.0132311	False	None
13576951	chr19	-1	3000763	TTGTTTTTTATATTTAACATTGG	4	0.801231	False	None
13576951	chr19	-1	13826300	TTGCATTCTATGTTTTTCATTAG	4	0.0291372	False	None
13576951	chr19	-1	21498323	CTGCAGTCTAGATTTCAGATAAG	4	0.0307166	False	None
13576951	chr19	-1	24737391	TTACATCCTATATTTAAGATGAG	4	0.126439	False	None
13576951	chr19	1	34475702	CTGCAGTCCATCTTCAACATGAG	4	0.125332	False	None
13576951	chr19	-1	36064078	TTGCAGCCAGTATTTATCATAGG	4	0.215165	False	None
13576951	chr19	1	44109506	TTACAGTGTATATTTACCAAAAG	4	0.259878	False	NM_145502	Erlin1	catggagaaaatagaacacacaca	gaagcgccattgtgaaagat	Yes
13576951	chr19	1	51111417	TTCCAGTTTGTCTTTAACATCAG	4	0.63923	False	None
13576951	chr19	1	56120526	TTGCATTCTATATATATCCTTGG	4	0.0167152	False	None
13576951	chr19	1	57359702	CTGAACTCTATATTTAACAAAGG	4	0.430031	False	None
13576951	chr2	1	8241743	TTGCAGTGTATATTTCTCTTAGG	4	0.0308345	False	None
13576951	chr2	1	16275162	TTGCAGTCTAGGTTCAACATCAG	3	0.177576	False	None
13576951	chr2	-1	20656350	TTTATGGCTATATTTAACATGGG	4	0.891867	False	None
13576951	chr2	1	43775869	TCTCTGTCTATATTTTACATAGG	4	0.26383	False	None
13576951	chr2	-1	45115928	TGGCATTCTGTATTTAATATTGG	4	0.176049	False	None
13576951	chr2	1	53871047	TTTCAGTGTATTTTTAATATCAG	4	0.150546	False	None
13576951	chr2	1	54812275	TTGCTGTCTATACTTAACTGAAG	4	0.0804878	False	None
13576951	chr2	-1	63509428	TTACAGTATATATTTAAGAATGG	4	0.132301	False	None
13576951	chr2	1	63693991	TTTGAGTCTAAATTTAAGATGAG	4	0.169824	False	None
13576951	chr2	-1	67150193	TTGCATTTTATATTTATCATGGG	3	0.673604	False	None
13576951	chr2	-1	73516376	GAGCAGTCTATATTTAACAATGG	3	1.54444	False	None
13576951	chr2	-1	79876018	TTAAAGTCAATTTTTAACATCAG	4	0.424071	False	None
13576951	chr2	1	80011006	TTGCTTTCTCTATTTAACTTTGG	4	0.273052	False	None
13576951	chr2	1	82258270	TGGCAGCTTATTTTTAACATCGG	4	0.488624	False	None
13576951	chr2	1	84264028	TTGCAGCTTATATTTCACTTAAG	4	0.0556245	False	None
13576951	chr2	1	96986293	TTGCATTGTACCTTTAACATTGG	4	0.22549	False	None
13576951	chr2	1	97185598	TTGGATTTTATATTTAACTTCAG	4	0.301744	False	None
13576951	chr2	1	97538910	TTACTGTCTATATTTATGATGAG	4	0.117806	False	None
13576951	chr2	-1	101951065	TTGCCTTCTCTATTTAACATGAG	3	1.38391	False	None
13576951	chr2	1	103097921	TTAGAGACTATATTTACCATAAG	4	0.403346	False	None
13576951	chr2	-1	108644667	TTGCAGTACATACTTAATATTGG	4	0.0673902	False	None
13576951	chr2	-1	110797854	TTGCTGTCTAAATTTATCAATAG	4	0.141079	False	None
13576951	chr2	1	137004833	TTGCCTCCTATATTGAACATTAG	4	0.161027	False	None
13576951	chr2	-1	139998025	TTCCAGTCTTCATTCAACATCAG	4	0.203035	False	None
13576951	chr2	-1	142528621	TTACTGTTTAAATTTAACATTAG	4	0.770556	False	None
13576951	chr2	1	142842968	TTGTAGTCTATAAATAACAATAG	4	0.0387611	False	None
13576951	chr2	-1	152657686	TTGCTGTCTATTTTTAAAGTGAG	4	0.0472554	False	None
13576951	chr2	-1	157382557	CTGCAGTTTTTATTTAGCATGGG	4	0.571588	False	NM_016916	Blcap	caatgaggaagctcctggtg	tgaatgtgtgttgtgtgtgtgtt	Yes
13576951	chr2	1	171355684	TTACAGTCTAGAGTGAACATCAG	4	0.0853144	False	None
13576951	chr3	-1	21082063	ATGGAGTCTATATTTATTATGAG	4	0.123883	False	None
13576951	chr3	-1	26694225	TTGCAGTATACATTTAAAACTGG	4	0.0681854	False	None
13576951	chr3	1	27211701	TGGCAGGTTTTATTTAACATGAG	4	0.885757	False	None
13576951	chr3	1	27983077	TAGCAGTCTGTTTCTAACATTAG	4	0.101489	False	None
13576951	chr3	1	35161584	TTGCAGTATATACTTAATGTCAG	4	0.0353196	False	None
13576951	chr3	-1	44933665	TAGCATTATATATTTAAAATAAG	4	0.19115	False	None
13576951	chr3	1	47616244	TTGCAGTTTAGATTCTACATCAG	4	0.0360239	False	None
13576951	chr3	-1	57495390	TTGCAATCTAGATTTTACACAGG	4	0.0374656	False	None
13576951	chr3	-1	60643914	TTAAAGTCTTTATTAAACATAAG	4	0.365829	False	None
13576951	chr3	-1	62865909	TTTTAGTCAATATTTAATATAGG	4	0.186959	False	None
13576951	chr3	-1	69520595	TTACAGTCTGTTTTTAATATCAG	4	0.138653	False	None
13576951	chr3	-1	76022699	TGGCAGTCAATTTTTAAAATGAG	4	0.0949784	False	None
13576951	chr3	-1	77784131	TTTAAGTCTATATTTAATATAGG	3	0.627669	False	None
13576951	chr3	-1	81461138	TTCCAGCCTAGATTTAAAATCAG	4	0.11599	False	None
13576951	chr3	1	86170679	TTTTAGTATATAGTTAACATTGG	4	0.554851	False	None
13576951	chr3	-1	103882979	TTGCAGTATATAATTAACAGAGG	3	0.479844	False	None
13576951	chr3	-1	128582168	TTACAGTATCTATTTAAAATAAG	4	0.281816	False	None
13576951	chr3	1	132059159	TTGCTGTCTAAACTGAACATGGG	4	0.0837004	False	None
13576951	chr3	-1	138735200	TTAAAGTCTTTATTCAACATGAG	4	0.365829	False	None
13576951	chr3	-1	139989023	TTGAAGTTTATAGTTAACCTAAG	4	0.193016	False	None
13576951	chr3	1	140334821	ATACAGTTTATATTTAAAATAGG	4	0.317269	False	None
13576951	chr3	1	141316436	TTGCAATTTTTTTTTAACATTAG	4	0.374192	False	None
13576951	chr3	-1	149327447	TTACATTCTATCTTTAATATAAG	4	0.0910806	False	None
13576951	chr3	-1	150135937	TTGTAGTTTATATATAACACAAG	4	0.100158	False	None
13576951	chr3	1	156348576	TTCAAGTCTATATTACACATAAG	4	0.0694927	False	None
13576951	chr4	1	5513037	CTGCAGTATATGTTTAACACAAG	4	0.349711	False	None
13576951	chr4	-1	7582390	TTGCAGTTTATAATTATTATGAG	4	0.0424636	False	None
13576951	chr4	-1	11170369	TTGAAGTCTATACTGAACAAGGG	4	0.0697179	False	None
13576951	chr4	1	16245477	TTGCAGTCTTTCTTTGATATAGG	4	0.0215102	False	None
13576951	chr4	-1	17523558	TGGCAGTTAATATTTAAAATGAG	4	0.193046	False	None
13576951	chr4	1	26684048	TTTCATTCTTTATTTAACCTGAG	4	0.278975	False	None
13576951	chr4	1	32502127	TTGAAGTATATTTTTAAAATGAG	4	0.150017	False	None
13576951	chr4	1	37446674	TTGCAGTGTTGATTTAACAGCAG	4	0.320402	False	None
13576951	chr4	1	47193786	TTGCAATTGATATTTACCATAAG	4	0.210375	False	None
13576951	chr4	-1	51406789	TTACTGTTTATTTTTAACATCAG	4	0.694061	False	None
13576951	chr4	-1	57256970	TGGCAGACTAGATTTGACATTAG	4	0.101429	False	None
13576951	chr4	1	83099439	TTGTAGTCACAATTTAACATTGG	4	0.432928	False	None
13576951	chr4	1	91361710	TTACATTCTATATTTAAGACTGG	4	0.0800423	False	None
13576951	chr4	-1	93272972	TTGGGGTTTATTTTTAACATTAG	4	0.692787	False	None
13576951	chr4	-1	93426702	CTGGAGTCTCTGTTTAACATAAG	4	0.669827	False	None
13576951	chr4	-1	95445293	AGGCACTCTATATTGAACATAGG	4	0.252237	False	None
13576951	chr4	1	102274712	TTGCAGTGTCTATTTATAATAAG	4	0.101057	False	None
13576951	chr4	1	142780196	TTGCATTCACTATTTCACATAAG	4	0.0851478	False	None
13576951	chr5	-1	10802329	TTACAGTATATCTTTTACATAGG	4	0.127576	False	None
13576951	chr5	1	12691829	ATCCAGTCTTTATTTAACACAGG	4	0.645478	False	None
13576951	chr5	1	21638739	TTTCAGTTTTTACTTAACATAAG	4	0.511018	False	None
13576951	chr5	-1	23879086	TTGCTGTATACATTTAACTTTGG	4	0.271971	False	None
13576951	chr5	-1	43806322	TTGCAGTTTATAGCTGACATTAG	4	0.0139656	False	None
13576951	chr5	-1	46592732	CTAAAGTCTTTATTTAACATTGG	4	1.29925	False	None
13576951	chr5	1	47414629	TTGCAATACATATTTAAAATCAG	4	0.108908	False	None
13576951	chr5	-1	52996656	TTGCAGGCTAACTTTAACTTTGG	4	0.0883072	False	None
13576951	chr5	1	61924197	TTACAGTCAATATTTATCACCAG	4	0.158785	False	None
13576951	chr5	1	67176165	CTGCAATCTATTTTTAACAGGGG	4	0.211575	False	None
13576951	chr5	-1	67639993	TTGCAGAATACATTTAAAATTAG	4	0.109827	False	None
13576951	chr5	-1	82977951	TTACAGTCTATATTTTAACTGAG	4	0.0168785	False	None
13576951	chr5	1	90188731	TTACAGTATATAATTAACAACAG	4	0.261228	False	None
13576951	chr5	1	98612893	TTGCTTTCTTTAGTTAACATTAG	4	0.303641	False	None
13576951	chr5	1	100689686	TTGGAGTTTATATTCAACAGTAG	4	0.18015	False	None
13576951	chr5	-1	106047246	TAGAGGTCTATATTTAAAATAAG	4	0.31595	False	None
13576951	chr5	-1	126825375	TCGCTGTCTATATTCACCATTAG	4	0.163368	False	None
13576951	chr5	-1	147203060	TTGCACTGTATAATTAACACCAG	4	0.151887	False	None
13576951	chr6	1	4928101	TTGCAGTAAATATTTGATATGAG	4	0.0299512	False	None
13576951	chr6	1	7192122	TTGCATTCTATATTTACTTTAAG	4	0.0219878	False	None
13576951	chr6	-1	8777804	TAGCAGTCTTTACTTAACTTTGG	4	0.184322	False	None
13576951	chr6	1	15215567	TTGCATTCTAAATTTAGTATTAG	4	0.0380866	False	None
13576951	chr6	-1	16418813	CTACAGTCTATTTTAAACATAGG	4	0.202254	False	None
13576951	chr6	1	18009810	ATGCCATATATATTTAACATAAG	4	0.838643	False	None
13576951	chr6	1	35598384	TTTGTGTCTATATTTAAAATAAG	4	0.305989	False	None
13576951	chr6	1	38157463	GTGCAGCCTTTTTTTAACATCAG	4	0.457492	False	None
13576951	chr6	-1	41758415	TTTTATTCTATAGTTAACATGAG	4	0.335685	False	None
13576951	chr6	-1	49349691	TTGCAGTCTATCATTGAAATAAG	4	0.00876143	False	None
13576951	chr6	-1	49438800	ATGCAGTCTTGATTTAACCTCAG	4	0.269301	False	None
13576951	chr6	-1	55427338	GTGCAGGCTATTTTTCACATAAG	4	0.0915138	False	None
13576951	chr6	1	56901765	TGGCATTCTATATTTTACATAGG	3	0.327884	False	None
13576951	chr6	-1	63041844	TTGAAATCTATAATTTACATAGG	4	0.0605343	False	None
13576951	chr6	-1	70447999	TTTCAGTCTATATGCAACAGTAG	4	0.0269544	False	None
13576951	chr6	-1	74487888	GTGCAGTATATATTTACAATAAG	4	0.123883	False	None
13576951	chr6	1	75984626	TTGCAATGTATAAATAACATAAG	4	0.0491232	False	None
13576951	chr6	1	80413530	TAGCACTGTATATTTTACATTGG	4	0.161884	False	None
13576951	chr6	1	83907267	TTTAATTCTATATTTCACATGAG	4	0.156877	False	None
13576951	chr6	-1	102311112	TTGGAGTCTATATTTGTCCTCAG	4	0.0330272	False	None
13576951	chr6	1	104161544	ATGAAGTCATTATTTAACATCAG	4	0.805112	False	None
13576951	chr6	1	110620012	TGGCAGTGTATATTAAATATGAG	4	0.0846747	False	None
13576951	chr6	-1	129925347	ATGCAGCCTATATGTATCATGAG	4	0.0631583	False	None
13576951	chr6	1	134542962	TAGCAAGCTATATTTGACATAAG	4	0.110567	False	None
13576951	chr6	-1	143888573	TTACTGTCTATATTTATTATGGG	4	0.117806	False	None
13576951	chr7	1	5480765	TTGCAGTCAATATGTAATTTTGG	4	0.00817303	False	None
13576951	chr7	1	5553086	TTGCAGTCAATATGTAATTTTGG	4	0.00817303	False	None
13576951	chr7	1	7201095	TTGCAGTCTAGAGTCAACAAGAG	4	0.0343424	False	None
13576951	chr7	1	8152040	TTGCAGTCTAGAGTCAACAAGAG	4	0.0343424	False	None
13576951	chr7	-1	8315928	TTGCAGTCTAGAGTCAACAAGAG	4	0.0343424	False	None
13576951	chr7	-1	8494275	TTGCAGTCTAGAGTCAACAAGAG	4	0.0343424	False	None
13576951	chr7	-1	9421837	TTGCAGTCTAGAGTCAACAAGAG	4	0.0343424	False	None
13576951	chr7	-1	9800434	TTGCAGTCTAGAGTCAACAAGAG	4	0.0343424	False	None
13576951	chr7	-1	10161866	TTGCAGTCTAGAGTCAACAAGAG	4	0.0343424	False	None
13576951	chr7	1	10356977	TTGCAGTCTAGAGTCAACAAGAG	4	0.0343424	False	None
13576951	chr7	-1	54049461	TTGCATTTTATATTTAACCGAGG	4	0.123629	False	None
13576951	chr7	1	55760291	TTGTATTCTCTATTTAACATTAG	3	1.41726	False	None
13576951	chr7	-1	58252669	CTGCAGTATATATTTTACATCAG	3	0.558632	False	None
13576951	chr7	1	74450507	TTTAAGTCTATTTTTAACATTAG	3	1.33003	False	None
13576951	chr7	1	89896042	TTTCAGACTATATTTGATATGAG	4	0.0359463	False	None
13576951	chr7	-1	102861733	TTGCTGTCTTTAGTTAACAATGG	4	0.235331	False	None
13576951	chr7	-1	104857610	ATGCAGTCCTTATTTAACACAAG	4	0.399987	False	None
13576951	chr7	-1	109538877	TTCTAGTATATATTTAAAATAAG	4	0.305989	False	None
13576951	chr7	-1	116238599	ATGCAGTCTAAATCCAACATGGG	4	0.0344773	False	None
13576951	chr7	1	123704493	TTGTCAGCTATATTTAACATCAG	4	0.539223	False	None
13576951	chr8	1	7323781	TGGCATTCTATAGTTAACAGTAG	4	0.163297	False	None
13576951	chr8	-1	28996411	TTGCATTATATATTTAAAAATGG	4	0.0769249	False	None
13576951	chr8	-1	35573493	TTGCTGTTTGTATTGAACATTAG	4	0.358908	False	None
13576951	chr8	-1	38983488	TTGGAGTCTTTAGTTAAAATTGG	4	0.108679	False	None
13576951	chr8	1	62327214	TTTCAGACTATATATCACATAAG	4	0.0263883	False	None
13576951	chr8	-1	64208851	TTTCAGTATAGATTTAACTTGAG	4	0.277871	False	None
13576951	chr8	1	65177966	TTGCAATATATATGTAACATGAG	3	0.240894	False	None
13576951	chr8	1	67065311	TTGCAGATTATATCCAACATCAG	4	0.038404	False	None
13576951	chr8	1	67622469	TGGCAGTCTATTTCTAACACTGG	4	0.0511285	False	None
13576951	chr8	1	68527112	TTGTATTATTTATTTAACATTAG	4	0.760553	False	None
13576951	chr8	-1	82856427	TTGAAGACTCTTTTTAACATCAG	4	0.435793	False	None
13576951	chr8	-1	83903418	TTTCGATCTATATTTAACCTTGG	4	0.302904	False	None
13576951	chr8	1	88972154	ATGCAGCCTACATTTGACATAAG	4	0.103232	False	None
13576951	chr8	-1	94695780	TTGCAGTCTGTAATTAAAAATGG	4	0.0423596	False	None
13576951	chr8	1	101793648	TTGTATTCTATTTTTTACATAAG	4	0.0769583	False	None
13576951	chr8	1	102022305	TTCAAGTCTATATTTATAATAGG	4	0.117806	False	None
13576951	chr8	-1	102309316	TTGCTGTATATCTCTAACATCAG	4	0.104883	False	None
13576951	chr8	1	105133491	TCTCAGTTTATATTTAACAATGG	4	0.687683	False	None
13576951	chr8	-1	116185307	CTGCAGTCTATGTATACCATCAG	4	0.0454962	False	None
13576951	chr8	1	124491863	TTGGAGTCTTTATTGAACATTAG	3	0.71381	False	None
13576951	chr9	1	4297346	ATGATGTCTATGTTTAACATTGG	4	0.727282	False	None
13576951	chr9	1	5728568	GTGCAGTATGAATTTAACATAGG	4	0.743261	False	None
13576951	chr9	-1	23370710	TTGCCCTCTTTATCTAACATGAG	4	0.118784	False	None
13576951	chr9	1	33515786	TTTCACTGTATATTTAAGATAGG	4	0.185123	False	None
13576951	chr9	1	46703875	TTTCATTATATATTTAATATGAG	4	0.185123	False	None
13576951	chr9	1	59608198	TTGCAGTTTATATTCAATATTAG	3	0.147857	False	None
13576951	chr9	-1	63276593	TAGGAATCTACATTTAACATAAG	4	0.480401	False	None
13576951	chr9	-1	70454372	TTCCAGTATATATTCAGCATAGG	4	0.158268	False	None
13576951	chr9	1	71931807	TTGCAATTTATCTTTAATATCAG	4	0.0876967	False	None
13576951	chr9	-1	82839056	TTTCAGTCTAGACTGAACATGGG	4	0.0853144	False	None
13576951	chr9	1	111373467	TTGCTGTCTTTACTTAACCTTGG	4	0.174663	False	None
13576951	chr9	-1	116393633	TTGCAGACTATCTTTGATATAAG	4	0.0167459	False	None
13576951	chr9	-1	123854297	TAGCAGACTATATCTAACAAGAG	4	0.0709771	False	None
13576951	chrX	-1	16802309	TTGCAGTATATCTTAATCATCAG	4	0.07263	False	None
13576951	chrX	1	37316050	ATGCCATCTATATTTAACAGTAG	4	0.430031	False	None
13576951	chrX	1	42277826	TTGAAGTCTCTATATAATATTGG	4	0.0418429	False	None
13576951	chrX	1	43937510	TTGCAGTCTAAATTTTTCAGAAG	4	0.0219267	False	None
13576951	chrX	-1	53475499	TTGGAGACTATATTAAAGATTGG	4	0.0558124	False	None
13576951	chrX	-1	54945647	TTGCATTTTATATTCAAAATAAG	4	0.0477697	False	None
13576951	chrX	-1	55752646	ATGCAGTCTTTAATTAACTTGAG	4	0.187783	False	None
13576951	chrX	-1	59837791	TTACATTATATATTTAGCATAAG	4	0.357283	False	None
13576951	chrX	-1	74243883	TTTCAGTATTTCTTTAACATTGG	4	0.63923	False	None
13576951	chrX	-1	80269747	TTACAGTATATAATTAACACGAG	4	0.261228	False	None
13576951	chrX	1	81632880	TTGCAGTGTATATAGGACATAAG	4	0.00967128	False	None
13576951	chrX	1	82287875	GTACAGGTTATATTTAACATTGG	4	0.933511	False	None
13576951	chrX	1	83651698	TCACAGTCTTTATTGAACATGGG	4	0.372109	False	None
13576951	chrX	-1	85083080	TTTCAGTGAATATTTAATATCAG	4	0.186959	False	None
13576951	chrX	1	104151437	TTGCACTCCATAATTTACATTGG	4	0.0357787	False	None
13576951	chrX	-1	109536895	TTGGAGTCTATATATAAAACAAG	4	0.0196309	False	None
13576951	chrX	1	115224948	ATGCAGTATTTAGTTAACATGGG	4	0.535768	False	None
13576951	chrX	-1	124540223	ATGCAGCCTAGATGTAACATAAG	4	0.0863573	False	None
13576951	chrX	-1	126447511	TTGAAGTGAATATTTAAAATCAG	4	0.186302	False	None
13576951	chrX	-1	140541930	TTGCAGCCTAAGTTTAAAATGGG	4	0.0540347	False	None
13576951	chrX	1	146975198	TTGAATTGTGTATTTAACATGAG	4	0.760553	False	None
13576951	chrX	1	166090573	TAGCATTCTCTACTTAACATTAG	4	0.31876	False	None
