# Supplementary material for: Selective neuronal degeneration in MATR3 S85C knock-in mouse model of early-stage ALS
Source: Nat Commun. 2020 Oct 20;11:5304. doi: 10.1038/s41467-020-18949-w (PMC7576598; doi:10.1038/s41467-020-18949-w)
Supplement: Supplementary file 5 — Supplementary Data 2 [file 41467_2020_18949_MOESM5_ESM.xlsx]

## Sheet: Sheet1
Supplementary Data 2: Sequence Validation of all Matr3 exons
Exons	Fwd primer	Rev primer	Sequence confirmed?
1	gcgtgccgaactagaactg	ccactgcactcctaacatgg	Yes
2	ttgttaaatttcagcatgaaaagc	GAATTTGGGGCAAGTTCTCA	Yes
	AGAGGTCCACTCCCTTTGTCT	tccagtggatgacagctttg	Yes
3	tggtccacagctgagtgct	aaatcccccaatccaacaat	Yes
4	tggtgcctgaagttctttttg	ccgagtgctggcaataattt	Yes
5	aaagtaccagtgtaaggaattttcaga	ccaccatttacactaaaggcagt	Yes
6	tccatttgtatttgaaagatgtcc	ggcaaaagcagttggatctc	Yes
7	agcaggaatacccacacaca	ttgacaattaaaaataacaccaaaa	Yes
8	tgaaaggtttgtgattcctaagt	aggcaaggacaaatgaaagg	Yes
9	ccctggttttgtttttgcat	tgcttgatcatgggcatcta	Yes
10	agggcatggaatgaaacaag	actgagcccatgatttttgc	Yes
11	agggaggtttgtgctgtgtt	cggcgtgaccagttttatta	Yes
12	actgcagctgacctggtctt	tcttgaactgtacccgagatacc	Yes
13	tcaaggccaacctggtctac	cagaaaaggggacgagaaaa	Yes
14	ggccatactggaattcacaca	ccttaaagcccaggcaattt	Yes
15	tgtaattctttttcccccttca	TGGTCAAAGAGAACGGGAAT	Yes
	TGGAAAACAACTTGCACCAC	AAAAAGCCACAACGGACAAA	Yes
	AATTCTTGACGCACGCTTCT	ctcccaagtgctgggaataa	Yes
