# Supplementary material for: Selective neuronal degeneration in MATR3 S85C knock-in mouse model of early-stage ALS
Source: Nat Commun. 2020 Oct 20;11:5304. doi: 10.1038/s41467-020-18949-w (PMC7576598; doi:10.1038/s41467-020-18949-w)
Supplement: Supplementary file 6 — Supplementary Data 3 [file 41467_2020_18949_MOESM6_ESM.xlsx]

## Sheet: Sheet1
Supplementary Data 3: Weekly Animal Monitoring Score Sheet
Body Condition Score (BCS)	Score Assigned
BCS 5 obese, smooth and bulk. Cannot identify bone structure.	0
BCS 4 over-conditioned, vertebrae are only palpable with firm pressure	0
BCS 3 well conditioned, vertebrae and pelvis are palable with light pressure, normal weight distribution	0
BCS 2 under-conditioned, vertebrae column evident and pelvis palpable	8
BC1: emaciated: prominent skeletal structure, distinctly segmented vertebrae	14
Body Weight Change (BW)
No change	0
Weight loss of 5-8%	4
Weight loss of 8-10%	8
Weight loss of 10-12%	12
Weight loss of 12-15%	16
Weight loss of 15-18%	18
Weight loss of 18-20%	20
Weight loss of >20% ** Contact vetrinary staff if M/A score is still low	60
Mobility, Ambulation, Activity level, Attiude and Behaviour. (M/A)
Normal ability to ambulate, Bright, alert and responsive	0
Hindered ability but can access food and water, alert and responsive	4
Moderately hindered ability, food placed on cage floor, quiet but alert	8
Significantly hindered mobility, curled paws, food placed on cage floor, less responsive	12
Partial limb paralysis, but still mobile and can still access food on cage floor and water, less responsive	16
Full hind-limb paralysis, but still mobile and can still access food on cage floor and water, lethargic	20
Full paralysis, cannot access food or water, moribund	60
Appearance/hydration (A/H)
Normal/no problems	0
Mild (eg. Ruffled fur, slight dehyrdation)	4
Moderate ( eg. Hunched, sunken eyes, deydrated)	8
Severe (eg. Lethargic, depressed)	25
Respiration (R)
Normal	0
Tachypnea (increased rate) or Dyspnea (distress)	60
Ataxia (A)
Capable of righting itself within 30 mins	0
Unable to right itself within 30 mins	60
Score	Action Required
0-4	Continue to monitor
4-20	Requires treatment (subQ fluids etc.)
20-60	Consult veterinarian, increase monitoring to 2x wkly
>60	Humane endpoint reached
