# Supplementary material for: Selective neuronal degeneration in MATR3 S85C knock-in mouse model of early-stage ALS
Source: Nat Commun. 2020 Oct 20;11:5304. doi: 10.1038/s41467-020-18949-w (PMC7576598; doi:10.1038/s41467-020-18949-w)
Supplement: Supplementary file 7 — Supplementary Data 4 [file 41467_2020_18949_MOESM7_ESM.xlsx]

## Sheet: Sheet1
Supplementary Data 4: MATR3 antibodies used for immunohistochemistry and summary of results
	Antibody	Catalog #	MATR3 epitope	Tissue tested	Detection method	Results	Figure(s)
	MATR3-C	ab84422	800-847 aa	Cerebellum	immunofluorescent	Reduced MATR3 in Purkinje cells	Fig. 6a, 6b
							Supplementary Fig. 10a
							Supplementary Fig. 11
					chromogenic	Reduced MATR3 in Purkinje cells	Supplementary Fig. 3
				Spinal cord	chromogenic	Reduced MATR3 in motor neurons	Supplementary Fig. 3
				Muscle	immunofluorescent	No change in MATR3 levels or localization	Supplementary Fig. 12g
	MATR3-N	HPA036565	145-233 aa	Cerebellum	immunofluorescent	Reduced MATR3 levels in Purkinje cells	Supplementary Fig. 10b
				Spinal cord	immunofluorescent	Reduced MATR3 levels in motor neurons	Fig. 6e
	MATR3 (SC81318)	sc-81318	internal	Spinal cord	immunofluorescent	Reduced MATR3 levels in motor neurons	Fig. 6h
						nuclear MATR3 inclusions in motor neurons	Fig. 6h
