# Supplementary material for: Selective neuronal degeneration in MATR3 S85C knock-in mouse model of early-stage ALS
Source: Nat Commun. 2020 Oct 20;11:5304. doi: 10.1038/s41467-020-18949-w (PMC7576598; doi:10.1038/s41467-020-18949-w)
Supplement: Supplementary file 8 — Supplementary Data 5 [file 41467_2020_18949_MOESM8_ESM.xlsx]

## Sheet: Summary
Supplementary Data 5	Comparison
S5a	Cerebellum: WT vs HOM, upregulated and downregulated gene lists
S5b	Cerebellum: HET vs HOM, upregulated and downregulated gene lists
S5c	Spinal cord: WT vs HOM, upregulated and downregulated gene lists
S5d	Spinal cord: HET vs HOM, upregulated and downregulated gene lists
S5e	Cortex: WT vs HOM, upregulated and downregulated gene lists
logFC	log2 Fold Change
logCPM	log( counts per million)
F	Fold change
Pvalue	p-value
FDR	False Discovery Rate
Cutoff	|log2FC| > log2(1.5) and FDR of 0.05
	Upregulated	Downregulated	Total
Cerebellum WT_HOM	87	23	110
Cerebellum HET_HOM	68	21	89
SpinalCord WT_HOM	6	8	14
SpinalCord HET_HOM	3	0	3
Cortex WT_HOM	0	0	0

## Sheet: S5a cere_WT_HOM
genes	logFC	logCPM	F	PValue	FDR
Clec7a	3.24995	1.49395	129.766	3.93194e-12	2.81507e-08
Gm53	2.85406	2.5512	17.781	0.000227331	0.0212755
Lpl	2.77884	4.18829	16.277	0.000465139	0.0370018
Hoxc10	2.42137	4.74145	36.1853	1.72836e-06	0.000549964
Hoxa9	2.33996	4.20354	17.7801	0.000237618	0.0219513
Ccl6	2.28946	1.95599	67.1489	5.6396e-09	5.38356e-06
Hoxb9	2.20468	4.97676	28.1376	1.21505e-05	0.00238099
Hoxa7	1.98144	4.53851	25.2102	2.6223e-05	0.00421896
Ccl9	1.9686	1.39616	57.2066	2.71996e-08	1.85462e-05
Hoxb6	1.89929	4.26186	25.9081	2.09347e-05	0.00356862
Serpina3n	1.85338	4.7561	126.095	7.2821e-12	2.94991e-08
Hoxb7	1.85017	3.26224	22.1237	0.000132168	0.0142025
Cd52	1.79761	1.95742	32.0059	4.57088e-06	0.00114825
Cd180	1.76016	1.20164	95.0462	1.38491e-10	3.07126e-07
Hoxb8	1.74345	6.5318	47.0594	1.85374e-07	9.83103e-05
Plau	1.73089	1.89947	110.701	2.4878e-11	7.12455e-08
Hoxd10	1.71753	3.89261	16.786	0.000314713	0.0268237
Csf2rb	1.67646	1.01988	19.0822	0.00015295	0.0156435
C3	1.64476	4.11569	22.5274	6.52112e-05	0.00826336
C4b	1.55216	5.41587	51.1803	1.22149e-07	6.99622e-05
Cd68	1.48752	2.64455	82.0867	6.83816e-10	1.16567e-06
Lag3	1.48551	2.52748	26.2152	2.04212e-05	0.00352303
Slamf9	1.47456	0.77471	28.2382	1.11223e-05	0.00231025
C3ar1	1.46623	1.49702	55.2326	3.81247e-08	2.37351e-05
Fcrls	1.46345	4.07506	94.9557	1.50142e-10	3.07126e-07
Mpeg1	1.37261	4.95883	135.921	2.28912e-12	2.81507e-08
Trem2	1.37203	3.16266	37.9331	1.20578e-06	0.00043164
Tlr2	1.35216	1.47578	64.4262	8.43644e-09	7.10596e-06
Slc15a3	1.34851	1.41107	63.9959	9.02223e-09	7.17718e-06
Tyrobp	1.34281	3.42459	69.5675	3.88899e-09	4.64053e-06
Slc11a1	1.25537	1.56794	47.2499	1.63197e-07	8.98777e-05
Gfap	1.25387	9.33507	29.1841	1.12986e-05	0.00231121
Lgals3	1.21198	2.08904	21.7449	6.77129e-05	0.00834216
Nkx6-1	1.21064	2.59747	19.4663	0.000133332	0.0142025
AU020206	1.19294	2.18175	39.5031	7.84797e-07	0.000312153
Cd84	1.18942	2.0011	41.5471	5.09678e-07	0.00021465
Myo1f	1.1792	2.20108	18.0622	0.000211253	0.0201662
Spi1	1.1737	2.04677	23.6766	3.82691e-05	0.00551745
Hvcn1	1.14831	1.62644	29.6326	7.7848e-06	0.00174173
Itgb2	1.14722	2.8574	18.1933	0.00020933	0.0201167
Vip	1.13614	3.60955	16.9164	0.000301439	0.0260018
Ly86	1.13292	3.39885	16.2125	0.000416024	0.033701
Tlr13	1.12651	0.934852	23.7002	3.80143e-05	0.00551745
Cd14	1.12149	1.55807	36.0582	1.67624e-06	0.000545502
Fcgr2b	1.12031	2.18055	43.3094	3.54933e-07	0.000163944
Fyb	1.11444	1.86153	28.2346	1.11326e-05	0.00231025
C1qc	1.09568	4.88643	68.3124	4.97618e-09	5.38356e-06
P2ry6	1.06526	0.910632	29.7034	7.64685e-06	0.00173802
C1qb	1.05733	5.23686	63.5059	1.03464e-08	7.79736e-06
C1qa	1.0494	5.13859	56.3929	3.41292e-08	2.22135e-05
Irf8	1.04685	2.59507	22.0447	6.1613e-05	0.00794808
Havcr2	1.02857	1.05411	33.9456	2.72669e-06	0.000825413
Rasal3	0.997372	1.31089	23.9091	3.58347e-05	0.00530248
Mmp19	0.993727	1.05373	26.0265	1.99719e-05	0.00349289
Adgre1	0.987504	2.60217	43.3627	3.51123e-07	0.000163944
Blnk	0.983188	1.46202	15.9306	0.000418939	0.033701
Tlr7	0.966628	1.24856	18.7935	0.000164567	0.0165631
Ctss	0.941446	5.62378	32.6536	4.31557e-06	0.00110531
Fcgr3	0.927624	3.15498	38.2147	1.03741e-06	0.000401476
Arhgap25	0.926263	2.1021	17.649	0.000237253	0.0219513
Dock2	0.915671	2.17311	21.6816	6.81634e-05	0.00834216
Nckap1l	0.899338	3.27327	33.1336	3.30245e-06	0.000927213
Fcer1g	0.88171	2.61249	20.101	0.000109642	0.0125597
Met	0.878995	2.48139	14.5664	0.0006699	0.0491893
Clec5a	0.873536	0.975651	18.423	0.000185059	0.0181498
Cd300c2	0.866891	1.27451	23.5723	3.9418e-05	0.00553359
A730060N03Rik	0.860992	1.79006	21.1072	8.08606e-05	0.00972977
Apbb1ip	0.819833	2.12297	23.6242	3.88419e-05	0.00551745
Aif1	0.804651	1.84422	19.8567	0.000118176	0.0130166
Aspg	0.795093	2.12942	26.1684	1.92213e-05	0.00344037
Hs3st3b1	0.756732	1.86288	29.909	7.26106e-06	0.00167695
Cyth4	0.755848	3.39049	33.8831	2.76694e-06	0.000825413
Laptm5	0.753203	4.67238	20.6838	9.74539e-05	0.0113451
Kcnk6	0.747786	1.54801	24.2522	3.25409e-05	0.00495694
Abi3	0.713201	1.70837	32.2819	4.04905e-06	0.00109911
Pld4	0.703826	2.88691	19.5087	0.000131588	0.0142025
Necab2	0.697685	4.29082	24.8364	2.77689e-05	0.00441803
Hexb	0.684677	6.4639	34.2349	2.60286e-06	0.000810225
Mafb	0.659671	4.01056	50.772	8.43436e-08	5.03215e-05
Lgals3bp	0.658415	4.26424	37.6485	1.17482e-06	0.000431341
Tpd52l1	0.656174	3.85835	23.4408	4.09208e-05	0.00568878
Abcb1b	0.626242	1.83236	24.2031	3.29918e-05	0.00497273
Prkg2	0.616986	3.16714	18.4869	0.000181335	0.0179071
Inpp5d	0.616609	3.26841	15.1682	0.000543477	0.0420651
Cx3cr1	0.606167	5.13007	32.0112	4.32274e-06	0.00110531
Gpr34	0.597767	2.92447	17.3626	0.000260399	0.0231594
Olfml3	0.594296	4.38234	17.0871	0.000288656	0.0250845
Atrnl1	-0.5945	6.59903	18.8727	0.000166568	0.0165631
Tmtc1	-0.611475	6.32294	19.3605	0.00014383	0.0151434
Dner	-0.640971	8.48289	80.7578	8.1407e-10	1.16567e-06
Plppr5	-0.644109	4.84565	74.9373	1.79361e-09	2.33479e-06
Fbln7	-0.662331	2.39173	27.5066	1.34619e-05	0.00253633
Hes3	-0.678317	4.64529	20.5543	9.95681e-05	0.0114977
Cds1	-0.678792	7.13197	121.821	8.24054e-12	2.94991e-08
Gm14033	-0.696438	3.55487	19.9026	0.000117095	0.0130166
Lhpp	-0.709683	4.11154	41.3409	5.32043e-07	0.000217667
1700087I21Rik	-0.728024	2.18031	21.7426	6.69473e-05	0.00834216
Gm5083	-0.743128	2.90533	19.5403	0.000130304	0.0142025
Sv2c	-0.753278	7.43386	28.5348	1.10763e-05	0.00231025
Opn3	-0.760988	2.77053	28.3018	1.09406e-05	0.00231025
Nell1	-0.763293	5.52079	61.955	1.24594e-08	8.92034e-06
Gm16485	-0.765096	3.23951	36.5241	1.50907e-06	0.000514485
Garnl3	-0.778932	7.01819	66.2615	6.35822e-09	5.69021e-06
Etl4	-0.854071	6.39613	67.3578	5.3842e-09	5.38356e-06
Tnc	-0.95493	4.08979	20.3385	0.000111993	0.0127157
Asb18	-0.963664	1.03914	22.3759	5.56038e-05	0.0072381
Krt25	-1.00452	2.23924	24.4272	3.09872e-05	0.00477103
Iltifb	-1.08235	3.0649	28.1776	1.16678e-05	0.00232044
Cpsf4l	-1.50258	0.801927	43.3884	3.49301e-07	0.000163944
Sycp1	-1.75069	2.91114	81.3917	7.62215e-10	1.16567e-06

## Sheet: S5b cere_HET_HOM
genes	logFC	logCPM	F	PValue	FDR
Clec7a	3.23096	1.49395	131.701	3.30226e-12	2.36425e-08
Ccl6	2.25016	1.95599	66.8785	5.87481e-09	6.00867e-06
Cd52	1.79501	1.95742	32.6485	3.92056e-06	0.00127587
Vip	1.70463	3.60955	34.5969	2.34263e-06	0.000838602
Cd180	1.6836	1.20164	89.3178	2.7442e-10	5.81958e-07
Slamf9	1.63144	0.77471	34.7807	2.24507e-06	0.000824285
C3	1.60029	4.11569	22.1416	7.26462e-05	0.0108356
C3ar1	1.57712	1.49702	64.2183	8.7141e-09	8.31848e-06
Serpina3n	1.55673	4.7561	93.4606	2.08018e-10	5.81958e-07
Cd68	1.54455	2.64455	89.0233	2.84496e-10	5.81958e-07
C4b	1.53766	5.41587	50.6274	1.3448e-07	8.75279e-05
Ccl9	1.50142	1.39616	36.3246	1.57835e-06	0.00062779
Plau	1.3654	1.89947	73.1785	2.29751e-09	2.7415e-06
Mpeg1	1.3536	4.95883	133.169	2.91676e-12	2.36425e-08
Fcrls	1.3454	4.07506	81.7136	7.63752e-10	1.21513e-06
Tyrobp	1.31798	3.42459	67.732	5.10945e-09	5.62787e-06
Gfap	1.26662	9.33507	29.7816	9.77391e-06	0.00254459
Itgb2	1.26342	2.8574	22.1647	6.31133e-05	0.00971742
Lag3	1.25484	2.52748	19.2472	0.000149902	0.0181902
Slc15a3	1.24352	1.41107	55.7613	3.48008e-08	2.62269e-05
Cd84	1.23451	2.0011	45.299	2.38482e-07	0.000142284
Trem2	1.23158	3.16266	31.161	5.70793e-06	0.00173898
Tlr2	1.22964	1.47578	54.7846	4.1208e-08	2.95028e-05
Slc11a1	1.22406	1.56794	45.7932	2.16423e-07	0.000134737
Myo1f	1.21858	2.20108	19.5659	0.000131772	0.0166977
Fyb	1.14264	1.86153	30.1317	6.86662e-06	0.00192791
Lgals3	1.07604	2.08904	17.489	0.000252151	0.0273527
Hvcn1	1.07002	1.62644	26.434	1.78966e-05	0.0038248
Cd14	1.01944	1.55807	30.4734	6.30524e-06	0.00184255
A730060N03Rik	1.01402	1.79006	29.2525	8.57217e-06	0.00227305
C1qc	1.01098	4.88643	58.7504	2.22062e-08	1.87042e-05
Fcgr2b	1.0063	2.18055	35.696	1.8199e-06	0.000704301
Dock2	0.989501	2.17311	25.5833	2.2526e-05	0.00454296
Tlr13	0.973012	0.934852	18.2732	0.000194106	0.021885
Irf8	0.971849	2.59507	19.3686	0.000138121	0.0171979
C1qb	0.965872	5.23686	53.4915	5.43962e-08	3.70904e-05
Havcr2	0.957485	1.05411	30.2467	6.67193e-06	0.00191071
Epha6	0.954493	2.93912	22.5651	5.32978e-05	0.00870405
AU020206	0.945353	2.18175	25.6907	2.18765e-05	0.00447499
Mmp19	0.942218	1.05373	23.9964	3.49642e-05	0.00641862
Nckap1l	0.940981	3.27327	36.559	1.49727e-06	0.000612557
Ptchd4	0.93247	2.72043	38.8103	9.11216e-07	0.0004125
Mafb	0.919239	4.01056	98.1008	9.74315e-11	3.4878e-07
C1qa	0.916459	5.13859	43.5458	3.621e-07	0.000192034
Arhgap25	0.915672	2.1021	17.7196	0.000231892	0.0253471
P2ry6	0.906956	0.910632	22.4527	5.43746e-05	0.0087482
Rasal3	0.903231	1.31089	20.1215	0.000108955	0.0148583
Fcgr3	0.901556	3.15498	36.5614	1.49647e-06	0.000612557
Tlr7	0.900996	1.24856	16.7445	0.000319063	0.0321736
Adgre1	0.86738	2.60217	34.0967	2.63191e-06	0.000919178
Clec5a	0.815776	0.975651	16.6102	0.000333601	0.0333491
Aspg	0.810976	2.12942	27.4479	1.36715e-05	0.0032627
Ctss	0.78297	5.62378	22.8493	5.34923e-05	0.00870405
Eya4	0.768721	1.89626	15.7616	0.000443631	0.0402047
Laptm5	0.74019	4.67238	20.1252	0.000115241	0.015279
Cd300c2	0.725578	1.27451	17.0026	0.000292998	0.030183
Gpr26	0.695539	6.52694	15.2527	0.000560649	0.0472231
Pld4	0.685944	2.88691	18.7379	0.000167482	0.0196572
Hs3st3b1	0.6791	1.86288	25.0973	2.57345e-05	0.00511795
Abi3	0.651145	1.70837	27.3699	1.3955e-05	0.00327577
Apbb1ip	0.648934	2.12297	15.2125	0.000535247	0.046733
Tbxas1	0.644208	1.3819	15.159	0.000545205	0.0471552
Gpr34	0.635028	2.92447	19.7527	0.000122023	0.0158841
Cyth4	0.62862	3.39049	23.8509	3.64278e-05	0.00643962
Abcb1b	0.622481	1.83236	24.3059	3.20556e-05	0.0059611
Hpgds	0.617391	2.08895	17.7308	0.000231053	0.0253471
Cx3cr1	0.61249	5.13007	32.8515	3.53197e-06	0.00117615
Hexb	0.603923	6.4639	26.7689	1.66229e-05	0.00371911
Npy	-0.602074	4.49445	24.3916	3.12967e-05	0.00589655
Dner	-0.61718	8.48289	74.9318	1.79497e-09	2.33657e-06
Sv2c	-0.62297	7.43386	19.5951	0.000133977	0.0168283
Cds1	-0.665342	7.13197	117.175	1.294e-11	6.17625e-08
Gm16485	-0.66926	3.23951	28.1713	1.1317e-05	0.00289373
Opn3	-0.674405	2.77053	22.3234	5.64613e-05	0.00888428
Plppr5	-0.674785	4.84565	82.5372	6.44879e-10	1.15425e-06
Hes3	-0.683609	4.64529	20.8978	8.98477e-05	0.012613
Lhpp	-0.686191	4.11154	38.7568	9.21853e-07	0.0004125
Etl4	-0.686764	6.39613	43.7906	3.22058e-07	0.00018126
Gm14033	-0.699158	3.55487	20.0957	0.000110369	0.0149029
Nell1	-0.734342	5.52079	57.4859	2.59476e-08	2.06413e-05
Garnl3	-0.739334	7.01819	59.791	1.76893e-08	1.58308e-05
Gm5083	-0.772608	2.90533	21.1506	7.98181e-05	0.0116624
Asb18	-0.806942	1.03914	15.8287	0.000433645	0.0398036
Tnc	-0.826643	4.08979	15.3187	0.000549963	0.0471552
Sstr2	-0.878179	2.664	19.6105	0.000127505	0.0163552
Krt25	-0.981435	2.23924	23.4061	4.1327e-05	0.00712966
Iltifb	-1.13999	3.0649	31.2649	5.37802e-06	0.00167408
Cpsf4l	-1.40408	0.801927	38.1487	1.0525e-06	0.000456691
Sycp1	-1.72776	2.91114	79.5084	9.77715e-10	1.39999e-06

## Sheet: S5c spin_WT_HOM
genes	logFC	logCPM	F	PValue	FDR
Clec7a	1.25485	1.49395	25.5324	2.2841e-05	0.0297328
Mpeg1	0.933479	4.95883	65.9766	6.66665e-09	4.77298e-05
Cd84	0.86339	2.0011	23.9086	3.58398e-05	0.0320744
Cd180	0.830236	1.20164	24.1918	3.30967e-05	0.0315941
Adgre1	0.687941	2.60217	22.5748	5.24815e-05	0.0442048
Plek	0.671191	4.11	37.8725	1.11826e-06	0.00266873
Neurod1	-0.681226	7.08331	51.6373	7.2049e-08	0.00034389
Car8	-0.73434	9.70311	27.6167	1.34277e-05	0.0213634
Gabrd	-0.833902	6.31451	82.3757	6.58556e-10	9.42986e-06
Cbln3	-1.23851	8.81241	24.9552	3.2688e-05	0.0315941
Cnpy1	-1.3575	7.01008	32.249	4.7217e-06	0.00965857
Pcp2	-1.58519	6.97012	40.2881	8.11279e-07	0.00232334
Gabra6	-1.62813	8.10949	45.0143	3.46003e-07	0.00123861
Iltifb	-3.93732	3.0649	29.0503	9.33203e-06	0.0167032

## Sheet: S5d spin_HET_HOM
genes	logFC	logCPM	F	PValue	FDR
Clec7a	1.35261	1.49395	29.5831	7.88293e-06	0.0376252
Mpeg1	0.968118	4.95883	70.9088	3.19621e-09	4.57666e-05
Plek	0.751879	4.11	47.4111	1.58233e-07	0.00113287

## Sheet: S5e cort_WT_HOM
genes	logFC	logCPM	F	PValue	FDR
