# Supplementary material for: Selective neuronal degeneration in MATR3 S85C knock-in mouse model of early-stage ALS
Source: Nat Commun. 2020 Oct 20;11:5304. doi: 10.1038/s41467-020-18949-w (PMC7576598; doi:10.1038/s41467-020-18949-w)
Supplement: Supplementary file 12 — Source Data [file 41467_2020_18949_MOESM12_ESM.xlsx]

## Sheet: Figure 1d
Figure 1d	Expected and observed genotyping results
		Total		Male		Female
		Observed	Expected	Observed	Expected	Observed	Expected
	Matr3+/+	179	164	88	82.25	91	81.75
	Matr3S85C/+	331	328	169	164.5	162	163.5
	Matr3S85C/S85C	146	164	72	82.25	74	81.75
	Total	656		329		327

## Sheet: Figure 1e
Figure 1e	RT_PCR results for Matr3 and GAPDH

## Sheet: Figure 1f
Figure 1f	Quantification of RT-PCR using ImageJ
	Brain
	Matr3+/+	1
	Matr3+/+	1.01709
	Matr3+/+	0.933199
	Matr3S85C/+	1.06046
	Matr3S85C/+	0.973204
	Matr3S85C/+	0.959275
	Matr3S85C/S85C	0.858545
	Matr3S85C/S85C	0.792503
	Matr3S85C/S85C	1.04082
	Spinal Cord
	Matr3+/+	1
	Matr3+/+	0.900538
	Matr3+/+	0.885229
	Matr3S85C/+	0.904957
	Matr3S85C/+	0.72248
	Matr3S85C/+	0.841618
	Matr3S85C/S85C	0.854378
	Matr3S85C/S85C	1.03977
	Matr3S85C/S85C	1.04417

## Sheet: Figure 2a
Figure 2a	Bi-weedkly weight (grams) monitoring
	Males
	Weeks	Matr3+/+																	Matr3S85C/+																Matr3S85C/S85C
	3	8.5	6.96	7.37	9.53	9.34	10.18	8.01	9.02	8.83	8.21	8.48	9.4	8.71	4.71	6.8	5.89	7.02				10.03	10.51	9.66			7.98	9.01	7.78	6.34	8.68	9.11	6.89	5.78			10.5	10.21	9.94	6.46	5.75	7.03	8.25	6.71
	5	16.34	14.23	15.37	16.85	13.92	21.85	23.7	23.32	22.04	22.51	22.72	22.31	21.94	17.17	20.99	19.29	21.56				18.06	18.78	14.49			23.46	22.09	21.11	17.52	23.15	21.7	20.39	19.47			18.52	17.96	16.31	19.01	15.6	19.22	20.37	21.66
	7	22.68	22.6	22.97	24.46	21.55	24.37	28.18	27.9	25.54	26.93	28.2	26.5	25.87	23.29	23.92	23.45	24.17				25.75	25.68	22.86			26.29	25.87	24.82	21.68	26.8	25.28	24.23	24.23			23.92	25.05	24.11	21.63	20.44	21.75	23.09	26.04
	9	24.86	25.96	25.85	27.6	24.18	26.71	29.96	29.53	27.11	28.16	29.4	28.12	28.54	25.49	26.13	25.57	25.89				28.15	28.05	27.35			28.58	27.63	26.58	23.73	28.65	27.27	26.55	25.83			25.51	26.95	26.66	22.84	22.27	22.21	23.5	27.4
	11	25.93	27.14	27.05	27.98	26.04	26.93	30.65	30.52	28.57	29.67	30.92	28.93	28.96	26.7	26.2	25.8	26.8				29.65	30	29.09	27.85	27.15	28.63	28.28	27.22	23.84	29.19	28.42	27	26.8			27	27.15	26.94	22.75	22.6	21.78	24.06	27.4
	13	27.27	27.95	27.48	28.51	27.36	28.3	30.44	31.09	30.26	31.38	32.37	29.9	30.7	27.9	27.6	27.5	27.9				30.66	30.16	30.36	31.82	28.79	31.15	29.2	28.7	24.8	30.09	29.6	28.7	27.7			27.28	27.66	26.91	23.64	23.1	21.9	24.1	28.3
	15	28.99	28.86	28.57	30.33	29.03	30.1	31.89	32.22	32.42	32.4	33.54	32	32	28.9	28.7	28.8	29.2				31.78	31.84	31.09			32.95	31.3	30.7	26	30.73	31	30	28.4			27.86	27.74	27.58	24.51	23.8	22	25.2	28.5
	17	30.4	29.54	29.42	31.22	29.77	30.7	32.33	32.67	34.02	33.37	33.87	34.2	33.7	29.8	29.9	30.8	31				32.88	33.16	31.93			33.2	32.1	32	26.4	31.18	32.6	31	29.7			28.6	28.26	27.4	24.6	23.6	21.5	25.3	29
	19	32.4	30.05	31.21	32.03	29.91	32.3	33.43	34.69	34.65	33.38	34.29	35.1	34.6	30.3	30.4	32.4	32.5				34.55	34.02	33.16	32.36	29.54	35.1	33.3	33.6	27.4	32.33	33.6	31.6	30.4			28.11	27.84	27.19	24.8	23.9	19.1	25.1	29.1
	21	32	29.5	31.72	33.14	29.61	32.5	33.75	35.39	35.15	34.97	35.16	34.5	36.8	30.6	30.7	31.3	31.7				35.25	35.5	31.83	32.66	29.99	34.5	33.1	33.9	27.8	32.48	34	32.5	30.2			27.26	26.32	26.07	23	23.6	19.4	24.2	27.7
	23	32.2	31	31.8	33.3	30.6	34.7	34.05	35.11	36.22	34.54	36.04	35.3	37.8	31.1	30.4	32.1	33.3				35.3	36.4	33.4	33.5	30.4	36.6	35	35.5	28.8	34.23	34.1	32.1	30.3			27.1	26.2	26.4	17.8	23.7	19.1	24.3	27.9
	25	34.6	32.9	33.8	34.7	30.7	35.3	35.57	36.12	37.5	35.07	36.29	37.2	38.8	31.1	30.7	32.4	33.3				38.1	38.6	35.8	34.7	32.7	38.4	36.2	36.7	28.9	34.52	35.3	32.5	30.4			28	27.7	26.6		23.5	19.3	24.5	29.1
	27	35.8	33	34.4	36.4	31.6	38	35.16	37.9	38.03	36.04	36.76	37.9	39.3	31.9	33.3	33.3	34.6				39	39.5	34.7	35.7	32.3	40.4	37	37.9	29.8	35.53	34.6	33.5	32.4			27.7	26.8	26.5		23.7	17.1	24.1	28.4
	29	36.3	32.8	35.2	38.3	31.5	38			39.35	36.23	36.05	39.2	41.2								40	40.3	34.9	35.8	32.2	40.6	37	37.9	29.8		36.7					27.6	26.3	26.2		23.9		24.7
	31	36.5	33	34.8	38.2	31.4	40			38.64	34.45	36.64	38.1	42	32.5	33.7	34	35.2	43.54	28.24	34.73	38.7	40.1	35.4	36.7	32	39.2	39.1	39.4	29.9			32.8	33	26.23	28.28	27.2	23.4	25.2		24.1		24.2	28
	33	38.1	33	35.2	39.7	31.8				38.66	35.09	36.23	38.8	44.2	32.5	35.6	34.2	36.5	43.11	27.93	25.7	39.3	41.6	34.9	37.6	32.7	42.3					37.6	32.2	34	25.81	27.43	27.9	25.5	26.4				23.7	27.4
	35	38.8	33.3	36.4	40.2	32.5	41.7			38.92	35.9	36.5	38.9	46.2	34.3	36.1	35.8	39	45.9	28.38	37.21	38.6	42.5	35.1	37.9	33.6	43.3	40.2	41.2	30.9		38.8	33.3	36.1	25.69	28	27.4	24.1	26.2		24.2		23.2	27.2
	37	38.5	34.1	36.2	42.3	31.9	41.6			40.54	35.33	36.34	40.8	47.8					46.72	29.32	38.62	38.3	44.6	33.7	38	33.9	44	41.6	42.9	31.9		38.8			25.98	27.67	26.9	22.3	26.1		24		24.2
	39	39	33.7	37.8		32.9	44			41.17	36.74	37.63	42.1	49.4	35.7	36.4	36.5	39.5				37.8		34.2	38.9	34.5	42	42.5	43.8	31.9		41	34.7	36.5			27.1		25.3		24.7		23.7	27.4
	41	37.8	33.9	37.3		33	45.2			41.81	37.59	37.51	42.4	50.4	36.7	37	35.9	39.6	47.19			39.7		34.4	41	36.1	44.5	42.6	44.5	32.3		41.7	34.4	37.1			27		26		23.8		22.6	26.7
	43	39.1	34.3	37.9		32.1	47.2			42.83	37.66	37.49	42.8	50.9	36	38.7	38.2	41.1		29.82	39.29	38.7		33.6	42.6	36.5	46	45	44.5	31.7		41.6	36.3	38.4	26.47	27.51	25.6		25		23.9		22.4	25.3
	45	41.4	34.8	39.2		34.2	47.5			43.4	38.12	37.42	43.3	52.9	39.3	38.9	37.6	42.5	29.39	29.98	40.34	40.3		35.2	43.2	37	44.6	45.1	49.2	33.2		43	38.3	39.1	26.29	27.22	26.9		26.2		23.4		19.7	26
	45	41.4	34.8	39.2		34.2	47.5						43.3	52.9	37	38.7	37.6	40.8	47.19	29.39	41.5	40.3		35.2	43.3	36.8	44.6	45.1	49.2	33.2		43	36.2	38.5	26.47	27.47	26.9		26.2		23.4		19.7	20.9
	47	42.7	34.2	39.4		33.8	50.5			44.29	40.53	37.85	44.2	52.9	37.9	38.7	39.2	41.5	46.89	29.39	41.5	38.4		34.4	43.1	36.9	47.5	47.3	49.6	32.4		43.9	37	39.3	26.29	27.47	26.5		26.7		24		22.7	24.6
	49	40.5	34.3	38.7		35.2	51.4			44.09	41.89	39.52	46.4	53.4	37.9	38.7	39.2	41.5	48.48	30.4	42.2	40.4		36.8	43.4	37.3	47.6	49.1	50.5	33.2		46	37	39.3	25.61	27.1	26.7		26.3		24.1		22.6	24.6
	51	40.7	34.5	38.4		34.5	51.6						47.3	54.1	40.1	40.2	39.8	43.8	49.3	29.62	41.27	40		35.6	46.4	39.3	49.9	49.5	51.6	33.5		45.9	37.9	41	24.7	27.03	26		25.5		23.5		22.8	21.9
	53	43.8	36.9	39.9		34.4	53.5						48.9	55.2	42.2	40.8	41.2	44.9	51.2	32.3	43.7	41.5		35.2	46.6	38.9	51.4	51.2	54	33.2		48.1	38.7	40.5	26	27.2	24.9		25.9		23.9		22.9	20.9
	55	41.7	36.1	38.5		35.5	52.6						50.8	56.3		42	40.8	46	52.1	30.9	44	41.7		36.5	47.3	38.8	52.2	52.1	54.8	30		49.4		40.7	25.6	26.1	24.2		25.8		23.3		21.9
	57	40.4	36	38.7		35.4	52.1						50	55.5		40.6	41.3	45.1	52.1	32.7	45.7	43.2		36.4	49	39.6	54.4	52.5	54.1	33.9		50.1		41.3	25.6	27.6	20.9		26.6		24		22.1
	59	44.5	36.4	40.4		36.6	54.3						49.9	56.1		40.6	41.7	46.3	52.3	32.4	46.7	43.7		38	49.6	40.3	54.4	52.6	54.3	33.7		49.3		41.2	26.1	27.1	23.6		26.2		23.9		21.8
	61	45.9	37	40		36	54.6						51.7	58.1		42	42.5	48.5	51.4	33.8	48.2	44.2		37.9	50.3	40.3	51.6	53.9	54.9	34.2		50.9		42.2	25.6	27.4	23.1		24.7		24.7		21
	Females
	Weeks	Matr3+/+													Matr3S85C/+													Matr3S85C/S85C
	3	8.82		7.7	10.83	9.12	9.26	6.65	8.01	7.43	9.08	10.7	5.95	5.12	9.85	9.67	9.66		7.53	7.07	9.66	8.02	6.98	8.15	10.37	6.79	6.79	9.37	9.58		6.7	6.06	8.63	10.04	11.03	11.27	6.84	6.52
	5	13.79		18.84	19.32	17.67	16.79	15.83	18.95	17.93	19.21	18.46	17.23	15.43	16.08	16.5	14.27		19.67	17.81	16.66	16.93	15.99	17.17	18.31	19.1	19.14	17.45	14.13		18.5	15.75	17.11	17.15	20.41	19.34	17.3	17.12
	7	19.55		20.89	20.48	18.89	19.08	18.27	20.68	19.54	19.93	19.37	19.09	18.22	20.8	23.85	18.7		21.17	19.88	19.54	18.15	17.3	18.14	19.04	20.04	20.78	21.64	18.77		18.55	16.81	17.52	18.02	21.92	20.14	18.07	19.17
	9	20.68		23.17	24.24	20.08	21.43	18.93	21.67	20.29	22.53	20.86	21.44	20.58	22.42	26.25	19.53		22.2	22.16	21.38	19.18	18.28	19.78	20.01	21.62	22.97	23.58	20.4		20.64	18	19.16	20.26	22.37	20.29	19.25	19.88
	11	21.6	20.96	24.16	24.39	19.56	22.37	20.75	23.94	21.47	23.52	22.51	21.7	20.8	23.3	30.05	20.45	20.51	22.83	22.63	22.27	20.35	19.52	22.11	21.48	22.9	24	25.8	20.83	21	20.28	17.84	19.62	20.62	24.14	22.41	18.5	20.2
	13	22.38	23.16	26.02	25.9	21.5	22.5	20.2	23.99	21.68	24.52	22.83	22.9	22	22.94	30.79	20.32	23.64	24.27	23.59	23.28	20.1	20.5	21.3	23.77	25.3	24.9	25.78	20.63	23.43	21.83	18.84	19.59	20.85	24.75	24.12	19	20.4
	15	23.04		27.19	28.13	21.6	24	20.8	25.14	22.31	25.12	23.88	23.7	24.4	24.68	35.43	21.79		26.15	24.91	35.31	21.3	21	22.94	25.85	26.2	25.9	27.97	21.38		20.62	18.88	20.8	21.51	24.39	24.12	20.7	21.2
	17	24.85	23.75	28.3	30.7	22.1	25	22	25.8	22.7	25.63	24.86	26.2	23.6	26.19	38.43	22.23	22.64	25.8	26.9	25.8	21.7	21.6	22.93	27.67	27.3	26.1	28.21	21.1	24.31	20.6	19.2	20.7	21.1	26.55	23.67	21.1	21.4
	19	25.9	24.77	31	31.1	22.6	27	21.9			26.93	26.9	28.5	27.7	28.02	41.28	23.35	25.06	30.8	28.9	27.9	21.9	21.8	23.8	29.31	28.6	28.5	28.22	22.06	24.1	22.7	19.8	21.4	21.9	24.75	25.52	21	21.5
	21	26.53	24.5	31.5	31.1	22.8	28.1	21.5	26.57	23.13		26.9	27.6	27.2	28.34	40.48	22.93	24.5	27.8	28.6	27.1	22.3	23.5		29.31	30.2	28.3	26.97	20.77	24.5	21	19	21	21.8	24.75	25.52	20.5	20.1
	23	27.6	26.3	33.6	34.4	24	34.5	23.6	27.28	24.23	27.16	27.47	29.9	25.7	29.4	42.5	23.8	24	28.8	35.5	28.6	22.8	24	23.31	29.77	32.5	28.9	28.2	21.2	24.4	21.3	19.3	22.3	21.3	25.85	25.85	21.2	21.6
	25	31.3	25.4	33.9	38	25.4	33.6	23.3	28.33	24.07	26.41	28.4	29.9	27.7	31.3	46.6	25.5	25.7	31.6	32.7	30.1	23.1	24	23.78	31.23	32.5	28.9	29.8	21	24	21.3	19.8	20.8	21.8	24.7	25.16	21.2	21.6
	27	29.4	25.4	36	37.4	25.3	34.8	25.1	29.27	24.63	29.2	27.81	30.7	30.7	33	47.4	24.6	25.7	34.1	34.5	33.4	23.8	25.2	24.37	32.51	34.7	32.9	29.5	22	24	21.5	19	22	22.1	25.45	25.65	21.7	21.2
	29	31.9	28	36.7	39.4	25.4	34.8	25.1	29.99	24.65	29.73	29.95			35.5	50.4	26.3	25.5	32.7	32.4	32.5	23.8	25.2	24.42	35.19			30	21.9	24.4	21.4	19.2	21.4	22.4	26.5	26.05
	31	30.6	26.4	38.2	38.3	27.4	34.7	26.5	29.55	25.1	30.23	31	31.3	29.6	36.9	51.8	25.9	27.3	33.9	33.9	32.6	24.4	27.7	25.98	36.14	34.9	32.8	29.5	21.5	24.1	21.1	19.3	21.2	22	25.03	29.9	20.6	20.4
	33	33.8	29.6	37	39.8				24.21	24.9		32.62	34	31.1	39.2	54.9	26.6	27.6	34.3	35.1	34.9				37.4	37	34	29.5	21.2	23.9	21.1	18.7	21.1	22.4	24.71	26.52	20.3	20.5
	35	32.8	28.2	38.3	40.8	28.2	35.6	27	23.26	27.22		30.71	33.2	32.7	40.9	57.6	28.4	31.1	36.8	37.8	36	25.9	29.1		38.54	37.5	36.3	29.7	21.6	23.7	20.8	18.7	21.5	22.3	25.11	25.85		20.5
	37	32.5	29.1	38.8	41.3	29.2	35.6	26	23.54	27.32			35	34	41.5	57.1	27.7	29.9	38.3	36.3	37.2	25.4	29.6			38.6		28.7	21.4	24.5	21.2	19.2	21	22.1			20.2
	39	32.9	29.6	40.9	41.1	30	36.3	28.1	25.55	27.97		33.6	37.3	33.5	42.3	58.4	28.8	31.1	38.4	38.4	37.5	25.7	29.1		36.4	39.6	38.9	28.2	21.6	24.9	21.6	19.9	22.5	23	26.1	25.8	21	21.2
	41	36.4	29.8	41.1	43.2	31.4	37.1	27.3	24.49	27.95		34.7	36.5	36	42.1	59.3	29.3	30.9	42	39	38.6	27.5	30.5		36.5	41.6	40.5	27.7	20.8	24.7	21.5	18.6	22.6	22.8	25.1	25.6	20.5	21.1
	43	33.6	31.9	41.4	44.2	33.4	38.6	28.7	24.83	27.98		35.1	37.5	37.2	44.1	60.3	30	31.5	40.2	40.5	41.5	27.5	31.2		37.9	42.2	40.9	28.3	21.1	25.2	22.4	19.2	23.4	24.3	24.7	25.4	22	20.9
	45	35.1	32.3	43.3	45.8	34.8	39.3	31.5	23.52	28.35		36.4	40.2	40.1	45.4	62.4	31.9	31.9	42.5	40.2	39.8	29.2	32.8		41.1	42.8	44.6	28.5	21.9	24.4	21.4	18.8	23.1	23.6	26.4	26.3	22	22.3
	45	35.1	33.9	43.3	45.8	34.8	39.3	31.5				35.8	38.3	38.6	45.4	62.4	31.9	38.4	42.5	40.2	39.8	29.2	32.8		40.8	42.4	42.9	28.5	21.9	24	21.4	18.8	23.1	23.6	25.1	26.7	21.3	21.4
	47	34	33.7	43.2	46.6	29.3	39.5	28.9				36.4	39.7	38.4	45.7	61.9	33.1	33.4	42.5	42.6	41	28.7	36.4		40.3	42.9	43.3	27.1	21.6	24.4	20.8	19.4	22.6	22.9	26.7	26.4	21.6	21.5
	49	36	36	44	45.3	33.7	39.5	30				36.4	39.7	38.4	47.2	63.2	34.2	32.1	43.4	44.1	41.9	29.4	31.8		41.1	42.9	43.3	27.4	20.6	23.1	21	19.2	22.2	23.5	26.4	26.3	21.6	21.5
	51	34.4	35.7	45.7	46.6	35.4	39.8	32.1				37	39.8	40.1	47.4	64.8	34.7	34.2	46.7	45.9	40.8	30.9	32.7		43.8	41.1	44.5	21.6	20.2	23.5	21.8	18.7	22.9	24.7	26.5	28.1	21.3	21.1
	53	36.3	36.2	48.6	49	35.5	38.8	30.6				37.9	40.4	41.2	49	65.9	37.2	31.5	45.5	46.7	42.2	28.8	32.8		43.9	40.6	45	25.2	20.3	22.4	21.7	19.1	23	25.9	27.5	28.4	21.6	21.5
	55	37.4	36.7	49.4	48.5	37.8	39.3	30.9				38.7	41.1	41.4	48.8	66.8	38.1	34.3	47.2	47.2	43.8	29.7	32.7		44	40.8	47.5	23.4	20.1	20	21.4	19.4	21.2	25.8	27.1	27.3	21.8	22.2
	57	38.1	38.2	49.6	49.3	37.1	40	31.2				38.5	41.2	40.7	49.3	68	39.5	34	49	46.7	44.4	30.3	32.5		44.8	41.5	47.1	23.2	21	20.9	20.4	17.7	18	27.3	25.9	26.6	21.6	22.2
	59	40	39.8	50.4	50	37.9	40.7	37.8				38.4	42.7	42.6	49.6	69.7	41.1	35.5	49.8	47.4	46.3	30.2	33.6		45	40.7	48.2	24.4	20.9	22.4	20.2	17.7	17.7	28.2	25.6	25.2	22.8	22.6
	61	41.7	39.8			38.4	40.9	32				39.8	44.9	43.2	50.7	68.3	42.3	35.2		49.9		31.8	35.1		46.7	34.9	50	21.2	20.1	20.4	19.8			26.1	24.8	21	21.7	21.6

## Sheet: Figure 2b
Figure 2b	Score at endpoint (max score = 60)
	Males				Females
	Matr3+/+	Matr3S85C/+	Matr3S85C/S85C		Matr3+/+	Matr3S85C/+	Matr3S85C/S85C
	0	0	24		0	0	26
	0	4	20		0	0	60
	0	4	46		0	0	36
	0	0	44		0	0	60
	4	0	16		0	0	60
	0	0	44		0	0	46
	0	0			0	0	60
	0	0			0	0	20
	0	0			0	0	28
	0	0			0	12	42
		4				0	26
		4				0

## Sheet: Figure 3a
Figure 3a	Rotarod data
					6 weeks of age	10 weeks of age	20 weeks of age	30 weeks of age
	MouseID	Sex	DOB	Genotype
	2909-4F30	F	2019-02-15	Matr3 S85C/+	210.25	289.167
	2909-4F31	F	2019-02-15	Matr3 S85C/+	259.75	267.25
	2909-4F37	F	2019-02-18	Matr3 S85C/+	182.917	280.667	233.375	238.375
	2909-4F38	F	2019-02-18	Matr3 S85C/+	230.083	272.333	232	217.5
	2909-4F49	F	2019-02-19	Matr3 S85C/+	260.75	275.667	276.375	266
	2909-4F54	F	2019-02-19	Matr3 S85C/+	206	215.25	189.75	237.75
	2909-4M23	M	2019-02-15	Matr3 S85C/+	287.333	276.083	281.875	286
	2909-4M24	M	2019-02-18	Matr3 S85C/+	214.333	194.833	196.375	131.5
	2909-4M27	M	2019-02-18	Matr3 S85C/+	276.5	291.333	240.875	227
	2909-4M28	M	2019-02-18	Matr3 S85C/+	243.917	219.75	203.25	186.125
	2909-4M36	M	2019-02-18	Matr3 S85C/+	222.917	180	161.125	186.625
	2909-3M51	M	2019-02-18	Matr3 S85C/+	226.5	216.333	216	230
	2909-4F69	F	2019-03-02	Matr3 S85C/+	227.917	199.917	177.375	200
	2909-4F70	F	2019-03-02	Matr3 S85C/+	267.917	289.5	232.875	235.625
	2909-4F72	F	2019-03-02	Matr3 S85C/+	147.333
	2909-3F50	F	2019-03-02	Matr3 S85C/+	253.333	257.25	237.75	204
	2909-4F78	F	2019-03-17	Matr3 S85C/+	284.083	299.5	279.875	236.25
	2909-4F82	F	2019-03-17	Matr3 S85C/+	217.917	253.25	236.25	286.75
	2909-4F83	F	2019-03-17	Matr3 S85C/+	252.5	284.833	294.75	247.5
	2909-4F84	F	2019-03-17	Matr3 S85C/+	170	203.833	224.125	219
	2909-4M68	M	2019-03-11	Matr3 S85C/+	206.167	229.667	219	185.5
	2909-4M69	M	2019-03-11	Matr3 S85C/+	251.833	257.917	250.125	216.125
	2909-4M73	M	2019-03-11	Matr3 S85C/+	256.583	251.5	275.5	252.5
	2909-4M76	M	2019-03-11	Matr3 S85C/+	280.833	290.75	252.375	222.25
	2909-4M77	M	2019-03-14	Matr3 S85C/+	267.75	290.583	264.125	270
	2909-4M78	M	2019-03-14	Matr3 S85C/+	270.5	254.25	247.25	199.5
	2909-4M80	M	2019-03-14	Matr3 S85C/+	246.5	257.917	253.75	258.25
	2909-4M81	M	2019-03-14	Matr3 S85C/+	266.5	276.667	257.875	223.25
	2909-4M86	M	2019-03-17	Matr3 S85C/+	233.25	263.583	138.625	128.125
	2909-4M87	M	2019-03-17	Matr3 S85C/+	260.75	296.5	230	269.625
	2909-4F32	F	2019-02-15	Matr3 S85C/S85C	244.917	190.917
	2909-3F46	F	2019-02-18	Matr3 S85C/S85C	253.583	181.75	156.75	136.875
	2909-4F47	F	2019-02-18	Matr3 S85C/S85C	238.25	174.833	105.125	93.625
	2909-4F52	F	2019-02-19	Matr3 S85C/S85C	245.667	234.417	182	140.75
	2909-4F58	F	2019-02-19	Matr3 S85C/S85C	190.75	131.25	77.875	64.5
	2909-4F62	F	2019-02-20	Matr3 S85C/S85C	212.583	201.75	152.375	83.125
	2909-4M21	M	2019-02-15	Matr3 S85C/S85C	251.917	191.25	128.625	136.125
	2909-4M22	M	2019-02-15	Matr3 S85C/S85C	230.167	164.667	140.625	88.75
	2909-4M26	M	2019-02-18	Matr3 S85C/S85C	205	137.417	111.75	59.125
	2909-4M30	M	2019-02-18	Matr3 S85C/S85C	209.5	181.083	166.875	164.25
	2909-4M35	M	2019-02-18	Matr3 S85C/S85C	247.417	157.083	122.25	50.875
	2909-3M52	M	2019-02-18	Matr3 S85C/S85C	210.083	183.583	133.625	109.25
	2909-4F73	F	2019-03-02	Matr3 S85C/S85C	184.417
	2909-3F49	F	2019-03-02	Matr3 S85C/S85C	224.417	187.917	92.25	107.875
	2909-3F51	F	2019-03-04	Matr3 S85C/S85C	169.083	122.5	80.25	75.375
	2909-4F79	F	2019-03-17	Matr3 S85C/S85C	206	122.417	94.25	96.75
	2909-4F80	F	2019-03-17	Matr3 S85C/S85C	251.417	224.083	183.625	184.125
	2909-4F81	F	2019-03-17	Matr3 S85C/S85C	229.083	179.083	76.5	25.75
	2909-4M67	M	2019-03-02	Matr3 S85C/S85C	135.333	104.5	22.75	31.25
	2909-4M70	M	2019-03-11	Matr3 S85C/S85C	236.917	198.083	178.5	149.25
	2909-4M71	M	2019-03-11	Matr3 S85C/S85C	250.75	178.833	126	99.5
	2909-4M75	M	2019-03-11	Matr3 S85C/S85C	170	204.333	128.125	118.5
	2909-4M84	M	2019-03-17	Matr3 S85C/S85C	183.75	195.833	152.625	146.5
	2909-4M85	M	2019-03-17	Matr3 S85C/S85C	129.5	203.833	135.875	116.5
	2909-4F29	F	2019-02-15	Matr3 +/+	232.583	237.75
	2909-4F33	F	2019-02-15	Matr3 +/+	228.167	201.417
	2909-4F36	F	2019-02-18	Matr3 +/+	179.083	256.583	222	200
	2909-4F46	F	2019-02-18	Matr3 +/+	237.5	260.917	233	220
	2909-4F48	F	2019-02-18	Matr3 +/+	213.75	182.667	199.875	176.125
	2909-4F50	F	2019-02-19	Matr3 +/+	267.583	232.583	215.5	168.25
	2909-4M20	M	2019-02-15	Matr3 +/+	276.5	247.917	277.625	279
	2909-4M25	M	2019-02-18	Matr3 +/+	228.583	201.333	276	260.5
	2909-4M31	M	2019-02-18	Matr3 +/+	245.5	223.75	159.125	198.75
	2909-4M33	M	2019-02-18	Matr3 +/+	199.25	219.25	241.875	194.25
	2909-4M37	M	2019-02-18	Matr3 +/+	262.583	271.75	222.75	293.375
	2909-3M53	M	2019-02-18	Matr3 +/+	239.583	211.333	171.25	201.375
	2909-4F71	F	2019-03-02	Matr3 +/+	234.417
	2909-3F48	F	2019-03-02	Matr3 +/+	239.083	267.417	225.125	174.625
	2909-4F77	F	2019-03-17	Matr3 +/+	230.917	286.083	268.125	256.125
	2909-4M66	M	2019-03-02	Matr3 +/+	202.833	212.75	207.25	177.75
	2909-4M72	M	2019-03-11	Matr3 +/+	190.25	155.833	200.875	161.25
	2909-4M74	M	2019-03-11	Matr3 +/+	254.5	252.75	183.5	204.875
	2909-4M79	M	2019-03-14	Matr3 +/+	245.25	248.417	269	243.75
	2909-4M88	M	2019-03-17	Matr3 +/+	147.75	207.083	201.375	147.5

## Sheet: Figure 3b
Figure 3b	Dowel Test data
	MouseID	Sex	DOB	Genotype	10weeks	20weeks	30weeks
	2909-4F29	F	2019-02-15	Matr3 +/+	7
	2909-4F33	F	2019-02-15	Matr3 +/+	4
	2909-4F36	F	2019-02-18	Matr3 +/+	4	6	4
	2909-4F46	F	2019-02-18	Matr3 +/+	8	7	4
	2909-4F48	F	2019-02-18	Matr3 +/+	6	6	6
	2909-4F50	F	2019-02-19	Matr3 +/+	16	7	9
	2909-3F48	F	2019-03-02	Matr3 +/+	7	10	10
	2909-4F77	F	2019-03-17	Matr3 +/+	7	9	5
	2909-4M20	M	2019-02-15	Matr3 +/+	7	9	6
	2909-4M25	M	2019-02-18	Matr3 +/+	7	11	9
	2909-4M31	M	2019-02-18	Matr3 +/+	9	8	5
	2909-4M33	M	2019-02-18	Matr3 +/+	4	9	2
	2909-4M37	M	2019-02-18	Matr3 +/+	4	7	5
	2909-3M53	M	2019-02-18	Matr3 +/+	4	6	7
	2909-4M66	M	2019-03-02	Matr3 +/+	4	8	4
	2909-4M72	M	2019-03-11	Matr3 +/+	6	9	6
	2909-4M74	M	2019-03-11	Matr3 +/+	8	6	3
	2909-4M79	M	2019-03-14	Matr3 +/+	8	8	9
	2909-4M88	M	2019-03-17	Matr3 +/+	6	5	5
	2909-4F30	F	2019-02-15	Matr3 S85C/+	8
	2909-4F37	F	2019-02-18	Matr3 S85C/+	8	11	7
	2909-4F38	F	2019-02-18	Matr3 S85C/+	5	6	6
	2909-4F49	F	2019-02-19	Matr3 S85C/+	11	8	8
	2909-4F54	F	2019-02-19	Matr3 S85C/+	8	6	4
	2909-4F69	F	2019-03-02	Matr3 S85C/+	6	7	7
	2909-4F70	F	2019-03-02	Matr3 S85C/+	8	7	6
	2909-3F50	F	2019-03-02	Matr3 S85C/+	12	14	7
	2909-4F78	F	2019-03-17	Matr3 S85C/+	12	10	9
	2909-4F82	F	2019-03-17	Matr3 S85C/+	6	11	10
	2909-4F83	F	2019-03-17	Matr3 S85C/+	10	11	7
	2909-4F84	F	2019-03-17	Matr3 S85C/+	9	10	13
	2909-4M23	M	2019-02-15	Matr3 S85C/+	5	7	5
	2909-4M24	M	2019-02-18	Matr3 S85C/+	4	6	4
	2909-4M27	M	2019-02-18	Matr3 S85C/+	5	8	4
	2909-4M28	M	2019-02-18	Matr3 S85C/+	4	4	5
	2909-4M36	M	2019-02-18	Matr3 S85C/+	5	7	5
	2909-3M51	M	2019-02-18	Matr3 S85C/+	6	5	4
	2909-4M68	M	2019-03-11	Matr3 S85C/+	6	7	3
	2909-4M69	M	2019-03-11	Matr3 S85C/+	7	8	6
	2909-4M73	M	2019-03-11	Matr3 S85C/+	3	9	8
	2909-4M76	M	2019-03-11	Matr3 S85C/+	5	9	7
	2909-4M77	M	2019-03-14	Matr3 S85C/+	2	4	5
	2909-4M78	M	2019-03-14	Matr3 S85C/+	5	6	3
	2909-4M80	M	2019-03-14	Matr3 S85C/+	8	10	4
	2909-4M81	M	2019-03-14	Matr3 S85C/+	2	7	5
	2909-4M86	M	2019-03-17	Matr3 S85C/+	4	8	3
	2909-4M87	M	2019-03-17	Matr3 S85C/+	14	13	7
	2909-4F32	F	2019-02-15	Matr3 S85C/S85C	6
	2909-3F46	F	2019-02-18	Matr3 S85C/S85C	3	3	3
	2909-4F47	F	2019-02-18	Matr3 S85C/S85C	5	5	1
	2909-4F52	F	2019-02-19	Matr3 S85C/S85C	2	6	7
	2909-4F58	F	2019-02-19	Matr3 S85C/S85C	3	3	2
	2909-4F62	F	2019-02-20	Matr3 S85C/S85C	5	5	3
	2909-3F49	F	2019-03-02	Matr3 S85C/S85C	4	4	3
	2909-3F51	F	2019-03-04	Matr3 S85C/S85C	3	0	0
	2909-4F79	F	2019-03-17	Matr3 S85C/S85C	8	5	4
	2909-4F80	F	2019-03-17	Matr3 S85C/S85C	5	5	3
	2909-4F81	F	2019-03-17	Matr3 S85C/S85C	10	4	5
	2909-4M21	M	2019-02-15	Matr3 S85C/S85C	3	1	2
	2909-4M22	M	2019-02-15	Matr3 S85C/S85C	3	2	3
	2909-4M26	M	2019-02-18	Matr3 S85C/S85C	3	3	2
	2909-4M30	M	2019-02-18	Matr3 S85C/S85C	6	4	4
	2909-4M35	M	2019-02-18	Matr3 S85C/S85C	4	5	2
	2909-3M52	M	2019-02-18	Matr3 S85C/S85C	6	4	3
	2909-4M67	M	2019-03-02	Matr3 S85C/S85C	1	2	1
	2909-4M70	M	2019-03-11	Matr3 S85C/S85C	4	1	1
	2909-4M71	M	2019-03-11	Matr3 S85C/S85C	3	6	4
	2909-4M75	M	2019-03-11	Matr3 S85C/S85C	5	1	1
	2909-4M84	M	2019-03-17	Matr3 S85C/S85C	2	3	3
	2909-4M85	M	2019-03-17	Matr3 S85C/S85C	3	3	4

## Sheet: Figure 3c
Figure 3c	Open Field: Vertical time (sec) data
				10 Weeks	20 weeks	30 weeks
	MouseID	Sex	Genotype	Vertical Time	Vertical Time	Vertical Time
	2909-1F101	F	Matr3 S85C/+	33.45	33.7	45.05
	2909-1F39	F	Matr3 S85C/+	54.25	35.95	39.05
	2909-1F40	F	Matr3 S85C/+	13.1	5.1	0.25
	2909-1F44	F	Matr3 S85C/+	36.7	40.25	36.95
	2909-1F49	F	Matr3 S85C/+	21.6	46.85	17
	2909-1F56	F	Matr3 S85C/+	26.4	30.95	16.25
	2909-1F57	F	Matr3 S85C/+	23.05	19.65	7.7
	2909-1F58	F	Matr3 S85C/+	32.8	54.6	25.5
	2909-1F76	F	Matr3 S85C/+	53.55	57.55	35.35
	2909-1F77	F	Matr3 S85C/+	34.85	54.95	51.65
	2909-1F97	F	Matr3 S85C/+	40.5	32.65	38.4
	2909-1M105	M	Matr3 S85C/+	51.45	76.2	75.25
	2909-1M109	M	Matr3 S85C/+	70.3	134.9	89.65
	2909-1M30	M	Matr3 S85C/+	45.85	61	39.5
	2909-1M40	M	Matr3 S85C/+	43	28.65	12.8
	2909-1M44	M	Matr3 S85C/+	59.95	76.6	37.05
	2909-1M47	M	Matr3 S85C/+	60.55	79.15	47.75
	2909-1M56	M	Matr3 S85C/+	67.05	60.55	62.75
	2909-1M76	M	Matr3 S85C/+	71.95		81.85
	2909-1M78	M	Matr3 S85C/+	78.55		73.9
	2909-1M79	M	Matr3 S85C/+	66.25		76.75
	2909-1M87	M	Matr3 S85C/+	41.55	18.15	20.9
	2909-1F100	F	Matr3 S85C/S85C	31.7	23.8	4.55
	2909-1F41	F	Matr3 S85C/S85C	48.2	38.05	16.35
	2909-1F42	F	Matr3 S85C/S85C	22.25	6.8	4.45
	2909-1F51	F	Matr3 S85C/S85C	12.2	16.2	0
	2909-1F54	F	Matr3 S85C/S85C	8.65	1.35	4.55
	2909-1F55	F	Matr3 S85C/S85C	1.2	2.45	2.45
	2909-1F59	F	Matr3 S85C/S85C	6.9	10.05	7.45
	2909-1F61	F	Matr3 S85C/S85C	13.35	5.85
	2909-1F99	F	Matr3 S85C/S85C	31.4	15.55	12.25
	2909-1M107	M	Matr3 S85C/S85C	40.2	57.65	32.65
	2909-1M31	M	Matr3 S85C/S85C	56.25	30.1	29.1
	2909-1M39	M	Matr3 S85C/S85C	55.3	20.1	13.25
	2909-1M42	M	Matr3 S85C/S85C	26.25	7	11.45
	2909-1M46	M	Matr3 S85C/S85C	68.85	59.95	115.5
	2909-1M55	M	Matr3 S85C/S85C	35.75	11.35
	2909-1M77	M	Matr3 S85C/S85C	34.3		2.85
	2909-1M80	M	Matr3 S85C/S85C	40.8
	2909-1M88	M	Matr3 S85C/S85C	38.35	6.65
	2909-1F47	F	Matr3 +/+	23.65	44.15	68.95
	2909-1F48	F	Matr3 +/+	30	27.55	34.5
	2909-1F53	F	Matr3 +/+	32.1	45	15.15
	2909-1F60	F	Matr3 +/+	19.75	39.95	18.85
	2909-1F78	F	Matr3 +/+	41.85	50.55	27.05
	2909-1F79	F	Matr3 +/+	47.45	48.85	27.85
	2909-1F80	F	Matr3 +/+	19	29.6	20.1
	2909-1F96	F	Matr3 +/+	58.7	55.4	65
	2909-1F98	F	Matr3 +/+	38.25	33.6	65.45
	2909-1M106	M	Matr3 +/+	91.4	109.5	89.4
	2909-1M108	M	Matr3 +/+	94.85	102.8	124.4
	2909-1M110	M	Matr3 +/+	81.05	84.95	104.05
	2909-1M111	M	Matr3 +/+	92.8	123.7	143.2
	2909-1M33	M	Matr3 +/+	49.45	38.45	17.1
	2909-1M34	M	Matr3 +/+	76.5	100.5	82.5
	2909-1M38	M	Matr3 +/+	46.3	57.05	11.8
	2909-1M41	M	Matr3 +/+	66.15	58.6	38.9
	2909-1M43	M	Matr3 +/+	90.15	72	87.5
	2909-1M75	M	Matr3 +/+	48.55		29.8
	2909-1M89	M	Matr3 +/+	52.75	39.5	43.6
	2909-1M90	M	Matr3 +/+	47.35	51.4	43.65

## Sheet: Figure 3d
Figure 3d	Inverted grip test (seconds), at 30 weeks
	MouseID	Sex	Genotype	Time
	2909-1F76	F	Matr3 S85C/+	180
	2909-1F77	F	Matr3 S85C/+	180
	2909-1F49	F	Matr3 S85C/+	180
	2909-1M79	M	Matr3 S85C/+	180
	2909-1F44	F	Matr3 S85C/+	180
	2909-1F101	F	Matr3 S85C/+	146
	2909-1M105	M	Matr3 S85C/+	73
	2909-1M109	M	Matr3 S85C/+	158
	2909-1M44	M	Matr3 S85C/+	107
	2909-1F97	F	Matr3 S85C/+	117
	2909-1M47	M	Matr3 S85C/+	180
	2909-1F58	F	Matr3 S85C/+	180
	2909-1F56	F	Matr3 S85C/+	180
	2909-1F57	F	Matr3 S85C/+	134
	2909-1M87	M	Matr3 S85C/+	110
	2909-1M30	M	Matr3 S85C/+	84
	2909-1M76	M	Matr3 S85C/+	110
	2909-1M78	M	Matr3 S85C/+	180
	2909-1M56	M	Matr3 S85C/+	119
	2909-1M46	M	Matr3 S85C/+	98
	2909-1F39	F	Matr3 S85C/+	180
	2909-1F40	F	Matr3 S85C/+	45
	2909-1M40	M	Matr3 S85C/+	56
	2909-1F55	F	Matr3 S85C/S85C	158
	2909-1F100	F	Matr3 S85C/S85C	135
	2909-1F99	F	Matr3 S85C/S85C	128
	2909-1F54	F	Matr3 S85C/S85C	180
	2909-1F42	F	Matr3 S85C/S85C	32
	2909-1F59	F	Matr3 S85C/S85C	33
	2909-1F61	F	Matr3 S85C/S85C	63
	2909-1M88	M	Matr3 S85C/S85C	64
	2909-1F51	F	Matr3 S85C/S85C	103
	2909-1M77	M	Matr3 S85C/S85C	20
	2909-1M42	M	Matr3 S85C/S85C	75
	2909-1M107	M	Matr3 S85C/S85C	5
	2909-1F41	F	Matr3 S85C/S85C	11
	2909-1M31	M	Matr3 S85C/S85C	19
	2909-1M39	M	Matr3 S85C/S85C	180
	2909-1F47	F	Matr3 +/+	168
	2909-1F48	F	Matr3 +/+	180
	2909-1F53	F	Matr3 +/+	165
	2909-1F60	F	Matr3 +/+	180
	2909-1F78	F	Matr3 +/+	180
	2909-1F79	F	Matr3 +/+	70
	2909-1F80	F	Matr3 +/+	180
	2909-1F96	F	Matr3 +/+	49
	2909-1F98	F	Matr3 +/+	180
	2909-1M106	M	Matr3 +/+	169
	2909-1M108	M	Matr3 +/+	180
	2909-1M110	M	Matr3 +/+	114
	2909-1M111	M	Matr3 +/+	35
	2909-1M33	M	Matr3 +/+	110
	2909-1M34	M	Matr3 +/+	140
	2909-1M38	M	Matr3 +/+	105
	2909-1M41	M	Matr3 +/+	74
	2909-1M43	M	Matr3 +/+	45
	2909-1M75	M	Matr3 +/+	180
	2909-1M89	M	Matr3 +/+	82
	2909-1M90	M	Matr3 +/+	76

## Sheet: Figure 3e
Figure 3e	Inverted Grip (seconds), at 55 weeks
	MouseID	Sex	DOB	Genotype	Average
	2909-4F37	F	2019-02-18	Matr3 S85C/+	105.7
	2909-4F38	F	2019-02-18	Matr3 S85C/+	97.7
	2909-4F49	F	2019-02-19	Matr3 S85C/+	152
	2909-4F54	F	2019-02-19	Matr3 S85C/+	49
	2909-4M23	M	2019-02-15	Matr3 S85C/+	145.3
	2909-4M24	M	2019-02-18	Matr3 S85C/+	8.3
	2909-4M27	M	2019-02-18	Matr3 S85C/+	1.7
	2909-4M28	M	2019-02-18	Matr3 S85C/+	15.7
	2909-4M36	M	2019-02-18	Matr3 S85C/+	55
	2909-3M51	M	2019-02-18	Matr3 S85C/+	6.3
	2909-4F69	F	2019-03-02	Matr3 S85C/+	20
	2909-4F70	F	2019-03-02	Matr3 S85C/+	4
	2909-3F50	F	2019-03-02	Matr3 S85C/+	6
	2909-4F82	F	2019-03-17	Matr3 S85C/+	18.3
	2909-4F83	F	2019-03-17	Matr3 S85C/+	68
	2909-4F84	F	2019-03-17	Matr3 S85C/+	112.7
	2909-4M68	M	2019-03-11	Matr3 S85C/+	14.7
	2909-4M69	M	2019-03-11	Matr3 S85C/+	8.7
	2909-4M73	M	2019-03-11	Matr3 S85C/+	89.7
	2909-4M76	M	2019-03-11	Matr3 S85C/+	26.7
	2909-4M77	M	2019-03-14	Matr3 S85C/+	80
	2909-4M78	M	2019-03-14	Matr3 S85C/+	25
	2909-4M80	M	2019-03-14	Matr3 S85C/+	37.3
	2909-4M86	M	2019-03-17	Matr3 S85C/+	16.3
	2909-4M87	M	2019-03-17	Matr3 S85C/+	15.7
	2909-3F46	F	2019-02-18	Matr3 S85C/S85C	11
	2909-4F47	F	2019-02-18	Matr3 S85C/S85C	6.3
	2909-4F52	F	2019-02-19	Matr3 S85C/S85C	9.3
	2909-4F58	F	2019-02-19	Matr3 S85C/S85C	11
	2909-4F62	F	2019-02-20	Matr3 S85C/S85C	27
	2909-4M21	M	2019-02-15	Matr3 S85C/S85C	26
	2909-4M22	M	2019-02-15	Matr3 S85C/S85C	19
	2909-4M26	M	2019-02-18	Matr3 S85C/S85C	21.7
	2909-4M30	M	2019-02-18	Matr3 S85C/S85C	35
	2909-4M35	M	2019-02-18	Matr3 S85C/S85C	22.7
	2909-3M52	M	2019-02-18	Matr3 S85C/S85C	12.3
	2909-3F49	F	2019-03-02	Matr3 S85C/S85C	8.7
	2909-3F51	F	2019-03-04	Matr3 S85C/S85C	4.3
	2909-4F79	F	2019-03-17	Matr3 S85C/S85C	45
	2909-4F80	F	2019-03-17	Matr3 S85C/S85C	3.3
	2909-4F81	F	2019-03-17	Matr3 S85C/S85C	6
	2909-4M67	M	2019-03-02	Matr3 S85C/S85C	11
	2909-4M70	M	2019-03-11	Matr3 S85C/S85C	17.3
	2909-4M71	M	2019-03-11	Matr3 S85C/S85C	7
	2909-4M75	M	2019-03-11	Matr3 S85C/S85C	18.7
	2909-4M84	M	2019-03-17	Matr3 S85C/S85C	16.3
	2909-4M85	M	2019-03-17	Matr3 S85C/S85C	13.7
	2909-4F36	F	2019-02-18	Matr3 +/+	180
	2909-4F46	F	2019-02-18	Matr3 +/+	180
	2909-4F48	F	2019-02-18	Matr3 +/+	68.3
	2909-4F50	F	2019-02-19	Matr3 +/+	68
	2909-4M20	M	2019-02-15	Matr3 +/+	96.7
	2909-4M25	M	2019-02-18	Matr3 +/+	14.3
	2909-4M31	M	2019-02-18	Matr3 +/+	30.3
	2909-4M33	M	2019-02-18	Matr3 +/+	4
	2909-4M37	M	2019-02-18	Matr3 +/+	60
	2909-3M53	M	2019-02-18	Matr3 +/+	14
	2909-3F48	F	2019-03-02	Matr3 +/+	18.3
	2909-4F77	F	2019-03-17	Matr3 +/+	11.3
	2909-4M66	M	2019-03-02	Matr3 +/+	17.7
	2909-4M72	M	2019-03-11	Matr3 +/+	24.3
	2909-4M74	M	2019-03-11	Matr3 +/+	15.3
	2909-4M79	M	2019-03-14	Matr3 +/+	22
	2909-4M88	M	2019-03-17	Matr3 +/+	14.7

[truncated: 40 more sheets: Figure 3f, Figure 3g, Figure 3h, Figure 3i, Figure 4b, Figure 4c, Figure 4e, Figure 4f, Figure 5b, Figure 5d, Figure 5f, Figure 5h, Figure 6c, Figure 6d, Figure 6f, Figure 6g, Figure 6i, Figure 7g, Figure 7h, Supplementary Figure 1c …]
